# Supplementary material for: Transcriptome Profiling Provides Insights Into Potential Antagonistic Mechanisms Involved in Chaetomium globosum Against Bipolaris sorokiniana
Source: Front Microbiol. 2020 Dec 7;11:578115. doi: 10.3389/fmicb.2020.578115 (PMC7750538; doi:10.3389/fmicb.2020.578115)
Supplement: Supplementary Table 6 — List of differential expressed upregulated and down regulated genes in Cg2-BS112 interaction. [file Table_6.XLSX]

## Sheet: Cg2control_Cg2BS112.UP pv
Supplementary Table S6 List of DEGs in Cg2-Bs112 interaction
Unigenes	Cg2control_1	Cg2control_2	Cg2_BS112_1	Cg2_BS112_2	normalised_count	normalised_count_Cg2control	normalised_count_Cg2BS112	foldChange	log2FoldChange	pval	padj	Entry	IDs	Protein names	Gene names	Organism	EC number	Pathway	Cross-reference (UniPathway)	Gene ontology IDs	Gene ontology (GO)	Gene ontology (biological process)	Gene ontology (cellular component)	Gene ontology (molecular function)	Cross-reference (KO)	Cross-reference (KEGG)	KEGG-pathways
TRINITY_DN7225_c0_g1_i1	172	176	17858	17372	10024.2	153.295	19895.1	129.783	7.01996	0.00881558	0.0191609	A0A175WI88	KXX82790.1	Vacuolar proton pump subunit B (V-ATPase subunit B) (Vacuolar proton pump subunit B)	MMYC01_200754	Madurella mycetomatis	-	-	-	GO:0000221; GO:0000329; GO:0005524; GO:0006874; GO:0007035; GO:0010494; GO:0046034; GO:0046961; GO:1902906; GO:1990816	cytoplasmic stress granule [GO:0010494]; fungal-type vacuole membrane [GO:0000329]; vacuolar proton-transporting V-type ATPase, V1 domain [GO:0000221]; vacuole-mitochondrion membrane contact site [GO:1990816]; ATP binding [GO:0005524]; proton-transporting ATPase activity, rotational mechanism [GO:0046961]; ATP metabolic process [GO:0046034]; cellular calcium ion homeostasis [GO:0006874]; proteaso…	ATP metabolic process [GO:0046034]; cellular calcium ion homeostasis [GO:0006874]; proteasome storage granule assembly [GO:1902906]; vacuolar acidification [GO:0007035]	cytoplasmic stress granule [GO:0010494]; fungal-type vacuole membrane [GO:0000329]; vacuolar proton-transporting V-type ATPase, V1 domain [GO:0000221]; vacuole-mitochondrion membrane contact site [GO:1990816]	ATP binding [GO:0005524]; proton-transporting ATPase activity, rotational mechanism [GO:0046961]	K02147	-	Metabolic pathways; Oxidative phosphorylation; Phagosome;
TRINITY_DN7741_c6_g1_i2	115	97	11534	11464	6541.41	93.3255	12989.5	139.185	7.12086	0.00910378	0.0196915	Q2HGZ9	XP_001219726.1	Zn(2)-C6 fungal-type domain-containing protein	CHGG_00505	Chaetomium globosum (strain ATCC 6205 / CBS 148.51 / DSM 1962 / NBRC 6347 / NRRL 1970) (Soil fungus)	-	-	-	GO:0000981; GO:0005634; GO:0008270	nucleus [GO:0005634]; DNA-binding transcription factor activity, RNA polymerase II-specific [GO:0000981]; zinc ion binding [GO:0008270]	-	nucleus [GO:0005634]	DNA-binding transcription factor activity, RNA polymerase II-specific [GO:0000981]; zinc ion binding [GO:0008270]	-	-	-
TRINITY_DN7123_c0_g1_i2	313	280	32364	32456	18437.2	261.099	36613.4	140.228	7.13163	0.00654278	0.0147739	G2QNS4	XP_003666543.1	General substrate transporter	MYCTH_72833	Myceliophthora thermophila (strain ATCC 42464 / BCRC 31852 / DSM 1799) (Sporotrichum thermophile)	-	-	-	GO:0016021; GO:0022857	integral component of membrane [GO:0016021]; transmembrane transporter activity [GO:0022857]	-	integral component of membrane [GO:0016021]	transmembrane transporter activity [GO:0022857]	-	mtm:MYCTH_72833;	-
TRINITY_DN8014_c7_g2_i2	72	58	7293	6973	4056.26	57.2191	8055.31	140.78	7.1373	0.00997464	0.0212923	G2Q4S8	XP_003660612.1	C2H2 transcription factor	MYCTH_122893	Myceliophthora thermophila (strain ATCC 42464 / BCRC 31852 / DSM 1799) (Sporotrichum thermophile)	-	-	-	GO:0003677; GO:0005634; GO:0006355	nucleus [GO:0005634]; DNA binding [GO:0003677]; regulation of transcription, DNA-templated [GO:0006355]	regulation of transcription, DNA-templated [GO:0006355]	nucleus [GO:0005634]	DNA binding [GO:0003677]	-	mtm:MYCTH_122893;	-
TRINITY_DN7567_c3_g2_i1	149	147	16475	16136	9273.71	130.373	18417	141.264	7.14225	0.00818276	0.0179445	G2QC71	XP_003663345.1	Uncharacterized protein	MYCTH_2305173	Myceliophthora thermophila (strain ATCC 42464 / BCRC 31852 / DSM 1799) (Sporotrichum thermophile)	-	-	-	GO:0005789; GO:0006506	endoplasmic reticulum membrane [GO:0005789]; GPI anchor biosynthetic process [GO:0006506]	GPI anchor biosynthetic process [GO:0006506]	endoplasmic reticulum membrane [GO:0005789]	-	-	mtm:MYCTH_2305173;	-
TRINITY_DN7621_c4_g1_i1	221	216	24743	23866	13820.7	192.47	27448.9	142.614	7.15597	0.00716465	0.0159792	Q2GYD4	XP_001224676.1	60S ribosomal protein L5	CHGG_07020	Chaetomium globosum (strain ATCC 6205 / CBS 148.51 / DSM 1962 / NBRC 6347 / NRRL 1970) (Soil fungus)	-	-	-	GO:0000027; GO:0003735; GO:0006412; GO:0008097; GO:0022625	cytosolic large ribosomal subunit [GO:0022625]; 5S rRNA binding [GO:0008097]; structural constituent of ribosome [GO:0003735]; ribosomal large subunit assembly [GO:0000027]; translation [GO:0006412]	ribosomal large subunit assembly [GO:0000027]; translation [GO:0006412]	cytosolic large ribosomal subunit [GO:0022625]	5S rRNA binding [GO:0008097]; structural constituent of ribosome [GO:0003735]	K02932	-	Ribosome;
TRINITY_DN7839_c4_g2_i24	83	63	8328	8077	4664.15	64.2486	9264.05	144.191	7.17183	0.00945062	0.0203208	Q2H5R5	XP_001222095.1	Uncharacterized protein	CHGG_06000	Chaetomium globosum (strain ATCC 6205 / CBS 148.51 / DSM 1962 / NBRC 6347 / NRRL 1970) (Soil fungus)	-	-	-	GO:0016491; GO:0020037; GO:0046872	heme binding [GO:0020037]; metal ion binding [GO:0046872]; oxidoreductase activity [GO:0016491]	-	-	heme binding [GO:0020037]; metal ion binding [GO:0046872]; oxidoreductase activity [GO:0016491]	-	-	-
TRINITY_DN7345_c0_g1_i2	64	84	8431	8370	4777.27	65.2492	9489.29	145.431	7.1842	0.00929906	0.020054	-	-	-	-	-	-	-	-	-	-	-	-	-	K03265	-	mRNA surveillance pathway;
TRINITY_DN8076_c3_g1_i1	92	72	9599	9559	5446.48	72.1771	10820.8	149.92	7.22805	0.0087567	0.0190478	G2Q2D3	XP_003659503.1	Zn(2)-C6 fungal-type domain-containing protein	MYCTH_2296636	Myceliophthora thermophila (strain ATCC 42464 / BCRC 31852 / DSM 1799) (Sporotrichum thermophile)	-	-	-	GO:0000981; GO:0003677; GO:0005634; GO:0006351; GO:0008270	nucleus [GO:0005634]; DNA binding [GO:0003677]; DNA-binding transcription factor activity, RNA polymerase II-specific [GO:0000981]; zinc ion binding [GO:0008270]; transcription, DNA-templated [GO:0006351]	transcription, DNA-templated [GO:0006351]	nucleus [GO:0005634]	DNA binding [GO:0003677]; DNA-binding transcription factor activity, RNA polymerase II-specific [GO:0000981]; zinc ion binding [GO:0008270]	-	mtm:MYCTH_2296636;	-
TRINITY_DN7672_c4_g5_i5	77	77	9312	9027	5212	67.8322	10356.2	152.673	7.2543	0.00865945	0.0188724	G2REQ4	XP_003656523.1	Zn(2)-C6 fungal-type domain-containing protein	THITE_2121261	Thielavia terrestris (strain ATCC 38088 / NRRL 8126) (Acremonium alabamense)	-	-	-	GO:0000981; GO:0005634; GO:0008270	nucleus [GO:0005634]; DNA-binding transcription factor activity, RNA polymerase II-specific [GO:0000981]; zinc ion binding [GO:0008270]	-	nucleus [GO:0005634]	DNA-binding transcription factor activity, RNA polymerase II-specific [GO:0000981]; zinc ion binding [GO:0008270]	-	ttt:THITE_2121261;	-
TRINITY_DN8068_c1_g4_i1	98	82	10952	10705	6154.92	79.2365	12230.6	154.356	7.27011	0.00823829	0.0180585	G2QJZ8	XP_003665149.1	Eukaryotic translation initiation factor 2A (eIF-2A)	MYCTH_2308558	Myceliophthora thermophila (strain ATCC 42464 / BCRC 31852 / DSM 1799) (Sporotrichum thermophile)	-	-	-	GO:0003743	translation initiation factor activity [GO:0003743]	-	-	translation initiation factor activity [GO:0003743]	K15026;	mtm:MYCTH_2308558;	-
TRINITY_DN7624_c1_g6_i1	48	34	5029	4929	2829.94	36.0766	5623.8	155.885	7.28434	0.00955152	0.0205119	G2QG81	XP_003664586.1	Uncharacterized protein	MYCTH_2307568	Myceliophthora thermophila (strain ATCC 42464 / BCRC 31852 / DSM 1799) (Sporotrichum thermophile)	-	-	-	-	-	-	-	-	-	mtm:MYCTH_2307568;	-
TRINITY_DN7353_c3_g5_i2	88	68	9722	9353	5419.92	68.6533	10771.2	156.893	7.29363	0.00833809	0.018246	G2Q4N5	XP_003659769.1	Glycoside hydrolase family 17 protein	MYCTH_2297176	Myceliophthora thermophila (strain ATCC 42464 / BCRC 31852 / DSM 1799) (Sporotrichum thermophile)	-	-	-	GO:0016021; GO:0016787	integral component of membrane [GO:0016021]; hydrolase activity [GO:0016787]	-	integral component of membrane [GO:0016021]	hydrolase activity [GO:0016787]	-	mtm:MYCTH_2297176;	-
TRINITY_DN7816_c3_g1_i1	56	74	8173	7893	4564.83	57.3148	9072.34	158.29	7.30642	0.00856163	0.0186895	Q2GQ75	XP_001227806.1	Nop domain-containing protein	CHGG_09879	Chaetomium globosum (strain ATCC 6205 / CBS 148.51 / DSM 1962 / NBRC 6347 / NRRL 1970) (Soil fungus)	-	-	-	-	-	-	-	-	K14564	-	Ribosome biogenesis in eukaryotes;
TRINITY_DN7483_c6_g4_i1	36	44	5052	5148	2898.68	35.2614	5762.11	163.411	7.35236	0.00903567	0.0195782	Q2HBQ7	XP_001228863.1	Uncharacterized protein	CHGG_02347	Chaetomium globosum (strain ATCC 6205 / CBS 148.51 / DSM 1962 / NBRC 6347 / NRRL 1970) (Soil fungus)	-	-	-	GO:0016021	integral component of membrane [GO:0016021]	-	integral component of membrane [GO:0016021]	-	-	-	-
TRINITY_DN7270_c5_g3_i1	24	20	2824	2790	1595.04	19.3687	3170.7	163.703	7.35494	0.00978812	0.0209437	Q2HBX1	XP_001228799.1	Uncharacterized protein	CHGG_02283	Chaetomium globosum (strain ATCC 6205 / CBS 148.51 / DSM 1962 / NBRC 6347 / NRRL 1970) (Soil fungus)	-	-	-	GO:0016874	ligase activity [GO:0016874]	-	-	ligase activity [GO:0016874]	-	-	-
TRINITY_DN7339_c3_g6_i2	30	28	3753	3719	2122.85	25.5412	4220.17	165.23	7.36833	0.00937107	0.0201809	A0A175WE07	KXX81134.1	AP-3 complex subunit beta-2	MMYC01_201590	Madurella mycetomatis	-	-	-	GO:0006886; GO:0016192; GO:0030123	AP-3 adaptor complex [GO:0030123]; intracellular protein transport [GO:0006886]; vesicle-mediated transport [GO:0016192]	intracellular protein transport [GO:0006886]; vesicle-mediated transport [GO:0016192]	AP-3 adaptor complex [GO:0030123]	-	K12397	-	Lysosome;
TRINITY_DN7796_c0_g7_i2	18	22	2609	2566	1470.15	17.6307	2922.67	165.771	7.37305	0.00971119	0.0207951	G2QD86	XP_003662697.1	Condensin subunit Cnd3-like protein	MYCTH_50142	Myceliophthora thermophila (strain ATCC 42464 / BCRC 31852 / DSM 1799) (Sporotrichum thermophile)	-	-	-	GO:0000796; GO:0007076	condensin complex [GO:0000796]; mitotic chromosome condensation [GO:0007076]	mitotic chromosome condensation [GO:0007076]	condensin complex [GO:0000796]	-	K06678;	mtm:MYCTH_50142;	Cell cycle - yeast;
TRINITY_DN8105_c2_g6_i1	6	4	686	616	369.619	4.3987	734.84	167.058	7.38421	0.00981535	0.0209859	G2RHM4	XP_003657672.1	Chromo domain-containing protein	THITE_116649	Thielavia terrestris (strain ATCC 38088 / NRRL 8126) (Acremonium alabamense)	-	-	-	GO:0005634	nucleus [GO:0005634]	-	nucleus [GO:0005634]	-	K11595;	ttt:THITE_116649;	-
TRINITY_DN7782_c3_g4_i2	150	138	18650	18941	10681	126.819	21235.1	167.444	7.38753	0.00648078	0.0146598	Q2H4D0	XP_001222580.1	ATP-dependent RNA helicase SUB2 (EC 3.6.4.13)	SUB2 CHGG_06485	Chaetomium globosum (strain ATCC 6205 / CBS 148.51 / DSM 1962 / NBRC 6347 / NRRL 1970) (Soil fungus)	3.6.4.13	-	-	GO:0003723; GO:0003724; GO:0005524; GO:0005681; GO:0006397; GO:0008380; GO:0051028	spliceosomal complex [GO:0005681]; ATP binding [GO:0005524]; RNA binding [GO:0003723]; RNA helicase activity [GO:0003724]; mRNA processing [GO:0006397]; mRNA transport [GO:0051028]; RNA splicing [GO:0008380]	RNA splicing [GO:0008380]; mRNA processing [GO:0006397]; mRNA transport [GO:0051028]	spliceosomal complex [GO:0005681]	ATP binding [GO:0005524]; RNA binding [GO:0003723]; RNA helicase activity [GO:0003724]	-	-	-
TRINITY_DN5330_c0_g1_i1	22	20	2685	2829	1567.09	18.4937	3115.68	168.473	7.39637	0.00951979	0.0204495	G2RF82	XP_003656701.1	Multicopper like protein	THITE_2091867	Thielavia terrestris (strain ATCC 38088 / NRRL 8126) (Acremonium alabamense)	-	-	-	GO:0005507; GO:0016021; GO:0016491	integral component of membrane [GO:0016021]; copper ion binding [GO:0005507]; oxidoreductase activity [GO:0016491]	-	integral component of membrane [GO:0016021]	copper ion binding [GO:0005507]; oxidoreductase activity [GO:0016491]	-	ttt:THITE_2091867;	-
TRINITY_DN7610_c1_g3_i3	20	24	2780	3011	1646.13	19.3926	3272.86	168.768	7.3989	0.00945318	0.020322	Q2HGB9	XP_001219956.1	Uncharacterized protein	CHGG_00735	Chaetomium globosum (strain ATCC 6205 / CBS 148.51 / DSM 1962 / NBRC 6347 / NRRL 1970) (Soil fungus)	-	-	-	-	-	-	-	-	-	-	-
TRINITY_DN7900_c1_g1_i1	23	38	4102	3949	2286.57	26.9135	4546.23	168.92	7.4002	0.0090415	0.0195826	Q2GVY6	XP_001225524.1	Uncharacterized protein	CHGG_07868	Chaetomium globosum (strain ATCC 6205 / CBS 148.51 / DSM 1962 / NBRC 6347 / NRRL 1970) (Soil fungus)	-	-	-	-	-	-	-	-	-	-	-
TRINITY_DN4647_c0_g1_i1	8	4	786	792	448.316	5.27366	891.359	169.021	7.40106	0.00965097	0.0206907	G2QAM0	XP_003661961.1	Uncharacterized protein	MYCTH_2301926	Myceliophthora thermophila (strain ATCC 42464 / BCRC 31852 / DSM 1799) (Sporotrichum thermophile)	-	-	-	-	-	-	-	-	-	mtm:MYCTH_2301926;	-
TRINITY_DN7867_c4_g2_i1	7	8	1063	947	570.487	6.61003	1134.36	171.613	7.42301	0.00945223	0.0203214	Q2HBD7	XP_001228983.1	Uncharacterized protein	CHGG_02467	Chaetomium globosum (strain ATCC 6205 / CBS 148.51 / DSM 1962 / NBRC 6347 / NRRL 1970) (Soil fungus)	-	-	-	GO:0016429; GO:0031515	tRNA (m1A) methyltransferase complex [GO:0031515]; tRNA (adenine-N1-)-methyltransferase activity [GO:0016429]	-	tRNA (m1A) methyltransferase complex [GO:0031515]	tRNA (adenine-N1-)-methyltransferase activity [GO:0016429]	-	-	-
TRINITY_DN8008_c1_g9_i1	6	10	1168	1008	617.413	7.05947	1227.77	173.918	7.44226	0.00931737	0.0200765	G2QG43	XP_003663753.1	Uncharacterized protein	MYCTH_2305878	Myceliophthora thermophila (strain ATCC 42464 / BCRC 31852 / DSM 1799) (Sporotrichum thermophile)	-	-	-	-	-	-	-	-	-	mtm:MYCTH_2305878;	-
TRINITY_DN7751_c2_g6_i3	4	10	986	921	541.395	6.18452	1076.61	174.081	7.44361	0.0093	0.0200546	G2QBI5	XP_003663173.1	CCHC-type domain-containing protein	MYCTH_2304725	Myceliophthora thermophila (strain ATCC 42464 / BCRC 31852 / DSM 1799) (Sporotrichum thermophile)	-	-	-	GO:0003676; GO:0008270	nucleic acid binding [GO:0003676]; zinc ion binding [GO:0008270]	-	-	nucleic acid binding [GO:0003676]; zinc ion binding [GO:0008270]	-	mtm:MYCTH_2304725;	-
TRINITY_DN8018_c2_g7_i1	10	14	1690	1606	935.794	10.5832	1861.01	175.845	7.45816	0.00926013	0.0199799	Q2HCK6	XP_001221269.1	Fork-head domain-containing protein	CHGG_02048	Chaetomium globosum (strain ATCC 6205 / CBS 148.51 / DSM 1962 / NBRC 6347 / NRRL 1970) (Soil fungus)	-	-	-	GO:0003700; GO:0005634; GO:0043565	nucleus [GO:0005634]; DNA-binding transcription factor activity [GO:0003700]; sequence-specific DNA binding [GO:0043565]	-	nucleus [GO:0005634]	DNA-binding transcription factor activity [GO:0003700]; sequence-specific DNA binding [GO:0043565]	-	-	-
TRINITY_DN6976_c0_g2_i2	4	2	404	418	233.523	2.63683	464.409	176.124	7.46045	0.00976215	0.0208925	G2QKP9	XP_003665776.1	Glycoside hydrolase family 3 protein (EC 3.2.1.37)	MYCTH_104628	Myceliophthora thermophila (strain ATCC 42464 / BCRC 31852 / DSM 1799) (Sporotrichum thermophile)	3.2.1.37	-	-	GO:0005975; GO:0009044	xylan 1,4-beta-xylosidase activity [GO:0009044]; carbohydrate metabolic process [GO:0005975]	carbohydrate metabolic process [GO:0005975]	-	xylan 1,4-beta-xylosidase activity [GO:0009044]	K15920;	mtm:MYCTH_104628;	Metabolic pathways; Amino sugar and nucleotide sugar metabolism;
TRINITY_DN7554_c2_g6_i1	6	12	1241	1239	704.36	7.94639	1400.77	176.278	7.46171	0.00921194	0.0198885	A0A175W302	KXX78046.1	K(+)/H(+) antiporter 1	MMYC01_205515	Madurella mycetomatis	-	-	-	GO:0015299; GO:0016021	integral component of membrane [GO:0016021]; solute:proton antiporter activity [GO:0015299]	-	integral component of membrane [GO:0016021]	solute:proton antiporter activity [GO:0015299]	-	-	-
TRINITY_DN5420_c0_g1_i2	8	12	1405	1364	786.256	8.82135	1563.69	177.262	7.46974	0.00917685	0.0198169	G2Q0T3	XP_003658478.1	PCI domain-containing protein	MYCTH_2294293	Myceliophthora thermophila (strain ATCC 42464 / BCRC 31852 / DSM 1799) (Sporotrichum thermophile)	-	-	-	-	-	-	-	-	-	mtm:MYCTH_2294293;	-
TRINITY_DN7649_c0_g1_i2	4	1	385	307	196.209	2.19337	390.225	177.911	7.47501	0.0097957	0.0209528	A0A084RH43	KFA75528.1	Lactamase_B domain-containing protein	S40288_01246	Stachybotrys chartarum IBT 40288	-	-	-	GO:0004519; GO:0006364; GO:0090730	Las1 complex [GO:0090730]; endonuclease activity [GO:0004519]; rRNA processing [GO:0006364]	rRNA processing [GO:0006364]	Las1 complex [GO:0090730]	endonuclease activity [GO:0004519]	-	-	-
TRINITY_DN4154_c0_g1_i2	4	4	563	556	317.758	3.52375	631.993	179.352	7.48665	0.00927341	0.0200011	G2QGC9	XP_003663788.1	MFS domain-containing protein	MYCTH_2305962	Myceliophthora thermophila (strain ATCC 42464 / BCRC 31852 / DSM 1799) (Sporotrichum thermophile)	-	-	-	GO:0016021; GO:0055085	integral component of membrane [GO:0016021]; transmembrane transport [GO:0055085]	transmembrane transport [GO:0055085]	integral component of membrane [GO:0016021]	-	-	mtm:MYCTH_2305962;	-
TRINITY_DN6673_c0_g1_i1	5	5	685	719	398.856	4.40469	793.308	180.105	7.4927	0.00909047	0.019672	G2QRU8	XP_003650578.1	Uncharacterized protein	THITE_2110180	Thielavia terrestris (strain ATCC 38088 / NRRL 8126) (Acremonium alabamense)	-	-	-	GO:0048037	cofactor binding [GO:0048037]	-	-	cofactor binding [GO:0048037]	K07005;	ttt:THITE_2110180;	-
TRINITY_DN8014_c5_g2_i7	42	40	5808	5733	3277.13	36.1125	6518.14	180.496	7.49582	0.00795845	0.0175285	A0A063C550	KDB16428.1	50S ribosomal protein L14	UV8b_2884	Ustilaginoidea virens (Rice false smut fungus) (Villosiclava virens)	-	-	-	GO:0003735; GO:0005840; GO:0006412	ribosome [GO:0005840]; structural constituent of ribosome [GO:0003735]; translation [GO:0006412]	translation [GO:0006412]	ribosome [GO:0005840]	structural constituent of ribosome [GO:0003735]	-	-	-
TRINITY_DN6915_c0_g2_i3	36	29	4582	4572	2599.51	28.6095	5170.42	180.724	7.49764	0.0082816	0.0181392	G2QL08	XP_003665885.1	Importin N-terminal domain-containing protein	MYCTH_2310072	Myceliophthora thermophila (strain ATCC 42464 / BCRC 31852 / DSM 1799) (Sporotrichum thermophile)	-	-	-	GO:0005634; GO:0006886; GO:0008536	nucleus [GO:0005634]; Ran GTPase binding [GO:0008536]; intracellular protein transport [GO:0006886]	intracellular protein transport [GO:0006886]	nucleus [GO:0005634]	Ran GTPase binding [GO:0008536]	K15436;	mtm:MYCTH_2310072;	-
TRINITY_DN4400_c0_g1_i1	14	6	1413	1402	799.353	8.78544	1589.92	180.972	7.49962	0.00902752	0.019562	A0A0P7BCE6	KPM38145.1	F-box domain-containing protein	AK830_g8388	Neonectria ditissima	-	-	-	-	-	-	-	-	-	-	-
TRINITY_DN7804_c3_g5_i2	2	2	290	276	160.672	1.76188	319.582	181.387	7.50293	0.00977323	0.0209148	G2QTC3	XP_003649076.1	Uncharacterized protein	THITE_2107259	Thielavia terrestris (strain ATCC 38088 / NRRL 8126) (Acremonium alabamense)	-	-	-	GO:0000808; GO:0005634; GO:0006260	nucleus [GO:0005634]; origin recognition complex [GO:0000808]; DNA replication [GO:0006260]	DNA replication [GO:0006260]	nucleus [GO:0005634]; origin recognition complex [GO:0000808]	-	K02604;	ttt:THITE_2107259;	-
TRINITY_DN7858_c1_g1_i1	20	10	2177	2078	1207.87	13.1841	2402.56	182.231	7.50962	0.00892604	0.0193736	-	-	-	-	-	-	-	-	-	-	-	-	-	-	-	-
TRINITY_DN7838_c4_g3_i4	22	24	3299	3243	1857.48	20.2676	3694.69	182.296	7.51014	0.00860315	0.0187684	G2PZK7	XP_003660938.1	Glycoside hydrolase family 55 protein	MYCTH_2299780	Myceliophthora thermophila (strain ATCC 42464 / BCRC 31852 / DSM 1799) (Sporotrichum thermophile)	-	-	-	GO:0016787	hydrolase activity [GO:0016787]	-	-	hydrolase activity [GO:0016787]	-	mtm:MYCTH_2299780;	-
TRINITY_DN7639_c4_g1_i2	14	9	1652	1627	931.002	10.1158	1851.89	183.068	7.51624	0.00891683	0.0193549	Q2GM02	XP_001230230.1	CTP synthase (EC 6.3.4.2) (UTP--ammonia ligase)	CHGG_11054	Chaetomium globosum (strain ATCC 6205 / CBS 148.51 / DSM 1962 / NBRC 6347 / NRRL 1970) (Soil fungus)	6.3.4.2	PATHWAY: Pyrimidine metabolism; CTP biosynthesis via de novo pathway; CTP from UDP: step 2/2. {ECO:0000256|RuleBase:RU810713}.	UPA00159;UER00277	GO:0003883; GO:0005524; GO:0006541; GO:0044210	ATP binding [GO:0005524]; CTP synthase activity [GO:0003883]; 'de novo' CTP biosynthetic process [GO:0044210]; glutamine metabolic process [GO:0006541]	'de novo' CTP biosynthetic process [GO:0044210]; glutamine metabolic process [GO:0006541]	-	ATP binding [GO:0005524]; CTP synthase activity [GO:0003883]	-	-	-
TRINITY_DN7262_c3_g1_i1	90	72	11658	11618	6609.04	71.3021	13146.8	184.381	7.52655	0.0066518	0.0149825	G2QDW8	XP_003662822.1	Uncharacterized protein	MYCTH_2303887	Myceliophthora thermophila (strain ATCC 42464 / BCRC 31852 / DSM 1799) (Sporotrichum thermophile)	-	-	-	-	-	-	-	-	K11155	mtm:MYCTH_2303887;	Metabolic pathways; Glycerolipid metabolism; Retinol metabolism; Fat digestion and absorption;
TRINITY_DN7774_c5_g5_i1	6	4	696	741	408.218	4.3987	812.038	184.608	7.52832	0.00887875	0.0192846	A0A175WF84	KXX82286.1	Uncharacterized protein	MMYC01_201995	Madurella mycetomatis	-	-	-	GO:0031083	BLOC-1 complex [GO:0031083]	-	BLOC-1 complex [GO:0031083]	-	K20185	-	-
TRINITY_DN7304_c4_g1_i1	12	4	1165	1132	652.089	7.02357	1297.15	184.686	7.52893	0.00883352	0.0191931	-	-	-	-	-	-	-	-	-	-	-	-	-	-	-	-
TRINITY_DN7304_c6_g2_i1	40	39	5837	5670	3266.49	34.7941	6498.18	186.761	7.54505	0.00767707	0.0169727	G2QSJ8	XP_003649816.1	Rab-GAP TBC domain-containing protein	THITE_2108812	Thielavia terrestris (strain ATCC 38088 / NRRL 8126) (Acremonium alabamense)	-	-	-	-	-	-	-	-	K20360;	ttt:THITE_2108812;	-
TRINITY_DN7762_c4_g1_i11	108	60	12461	12206	7002.27	73.8552	13930.7	188.622	7.55935	0.00639593	0.0144903	Q2HG38	XP_001220037.1	Uncharacterized protein	CHGG_00816	Chaetomium globosum (strain ATCC 6205 / CBS 148.51 / DSM 1962 / NBRC 6347 / NRRL 1970) (Soil fungus)	-	-	-	-	-	-	-	-	-	-	-
TRINITY_DN7815_c0_g1_i1	110	112	16661	16469	9404.6	97.7901	18711.4	191.343	7.58001	0.00578083	0.0132833	Q2HEG4	XP_001220611.1	Uncharacterized protein	CHGG_01390	Chaetomium globosum (strain ATCC 6205 / CBS 148.51 / DSM 1962 / NBRC 6347 / NRRL 1970) (Soil fungus)	-	-	-	GO:0016747	transferase activity, transferring acyl groups other than amino-acyl groups [GO:0016747]	-	-	transferase activity, transferring acyl groups other than amino-acyl groups [GO:0016747]	K00626	-	Metabolic pathways; Biosynthesis of secondary metabolites; Microbial metabolism in diverse environments; Biosynthesis of antibiotics; Carbon metabolism; Fatty acid metabolism; Pyruvate metabolism; Glyoxylate and dicarboxylate metabolism; Propanoate metabolism; Butanoate metabolism; Fatty acid degradation; Synthesis and degradation of ketone bodies; Valine, leucine and isoleucine degradation; Lysi…
TRINITY_DN7952_c1_g1_i2	1	8	632	721	384.469	3.98516	764.953	191.95	7.58459	0.00852888	0.0186223	UPI000866944E	XP_019022401.1	hypothetical protein;hypothetical protein;	SAICODRAFT_26731;SAICODRAFT_26731;	Saitoella complicata (strain BCRC 22490 / CBS 7301 / JCM 7358 / NBRC 10748 / NRRL Y-17804)	-	-	-	-	-	-	-	-	-	-	-
TRINITY_DN7468_c3_g8_i2	4	4	629	573	340.998	3.52375	678.471	192.542	7.58903	0.00860484	0.0187701	G2QJT2	XP_003665083.1	Glycoside hydrolase family 79 protein	MYCTH_2308415	Myceliophthora thermophila (strain ATCC 42464 / BCRC 31852 / DSM 1799) (Sporotrichum thermophile)	-	-	-	GO:0016787	hydrolase activity [GO:0016787]	-	-	hydrolase activity [GO:0016787]	-	mtm:MYCTH_2308415;	-
TRINITY_DN8058_c3_g4_i1	12	10	1641	1675	941.478	9.68433	1873.27	193.433	7.59569	0.0084293	0.0184285	G2PZW4	XP_003659232.1	Protein kinase domain-containing protein	MYCTH_2295985	Myceliophthora thermophila (strain ATCC 42464 / BCRC 31852 / DSM 1799) (Sporotrichum thermophile)	-	-	-	GO:0004672; GO:0005524; GO:0007094	ATP binding [GO:0005524]; protein kinase activity [GO:0004672]; mitotic spindle assembly checkpoint [GO:0007094]	mitotic spindle assembly checkpoint [GO:0007094]	-	ATP binding [GO:0005524]; protein kinase activity [GO:0004672]	K02178;	mtm:MYCTH_2295985;	-
TRINITY_DN7189_c0_g1_i5	64	40	7942	7726	4446.9	45.737	8848.06	193.455	7.59586	0.00694701	0.015547	G2QQW7	XP_003650462.1	Glycoside hydrolase family 81 protein	THITE_2109946	Thielavia terrestris (strain ATCC 38088 / NRRL 8126) (Acremonium alabamense)	-	-	-	GO:0052861	glucan endo-1,3-beta-glucanase activity, C-3 substituted reducing group [GO:0052861]	-	-	glucan endo-1,3-beta-glucanase activity, C-3 substituted reducing group [GO:0052861]	K01180;	ttt:THITE_2109946;	-
TRINITY_DN7806_c2_g2_i3	2	4	457	452	258.021	2.6488	513.394	193.821	7.59858	0.008818	0.0191648	G2PZV8	XP_003659226.1	Uncharacterized protein	MYCTH_2295973	Myceliophthora thermophila (strain ATCC 42464 / BCRC 31852 / DSM 1799) (Sporotrichum thermophile)	-	-	-	-	-	-	-	-	-	mtm:MYCTH_2295973;	-
TRINITY_DN4299_c0_g1_i4	18	8	1929	2007	1117.63	11.4223	2223.83	194.693	7.60505	0.00837325	0.0183171	-	-	-	-	-	-	-	-	-	-	-	-	-	-	-	-
TRINITY_DN5724_c0_g1_i2	6	8	1125	1007	604.715	6.17255	1203.26	194.937	7.60686	0.00832583	0.0182212	-	-	-	-	-	-	-	-	-	-	-	-	-	-	-	-
TRINITY_DN8052_c5_g1_i1	44	36	6050	6107	3451.19	35.2136	6867.17	195.015	7.60744	0.00726085	0.0161667	G2QEA0	XP_003662928.1	Uncharacterized protein	MYCTH_2304130	Myceliophthora thermophila (strain ATCC 42464 / BCRC 31852 / DSM 1799) (Sporotrichum thermophile)	-	-	-	GO:0016021	integral component of membrane [GO:0016021]	-	integral component of membrane [GO:0016021]	-	-	mtm:MYCTH_2304130;	-
TRINITY_DN7071_c0_g1_i3	14	0	1086	1034	601.574	6.12468	1197.02	195.443	7.6106	0.00837357	0.0183171	A0A1Q8RS53	OLN87132.1	Lovastatin diketide synthase LovF 17	CCHL11_08940	Colletotrichum chlorophyti	-	-	-	GO:0008270; GO:0016491; GO:0016740; GO:0031177	oxidoreductase activity [GO:0016491]; phosphopantetheine binding [GO:0031177]; transferase activity [GO:0016740]; zinc ion binding [GO:0008270]	-	-	oxidoreductase activity [GO:0016491]; phosphopantetheine binding [GO:0031177]; transferase activity [GO:0016740]; zinc ion binding [GO:0008270]	-	-	-
TRINITY_DN7752_c0_g2_i1	64	52	8790	8983	5045.73	51.0585	10040.4	196.645	7.61945	0.00662626	0.014936	G2QEY4	XP_003664258.1	Uncharacterized protein	MYCTH_2134741	Myceliophthora thermophila (strain ATCC 42464 / BCRC 31852 / DSM 1799) (Sporotrichum thermophile)	-	-	-	GO:0016021	integral component of membrane [GO:0016021]	-	integral component of membrane [GO:0016021]	-	-	mtm:MYCTH_2134741;	-
TRINITY_DN7868_c1_g2_i1	2	8	819	733	440.17	4.42264	875.917	198.053	7.62974	0.00821138	0.0180047	G2Q6Y4	XP_003660009.1	Uncharacterized protein	MYCTH_2297740	Myceliophthora thermophila (strain ATCC 42464 / BCRC 31852 / DSM 1799) (Sporotrichum thermophile)	-	-	-	GO:0000172; GO:0001682; GO:0005655	nucleolar ribonuclease P complex [GO:0005655]; ribonuclease MRP complex [GO:0000172]; tRNA 5'-leader removal [GO:0001682]	tRNA 5'-leader removal [GO:0001682]	nucleolar ribonuclease P complex [GO:0005655]; ribonuclease MRP complex [GO:0000172]	-	K01164;	mtm:MYCTH_2297740;	RNA transport; Ribosome biogenesis in eukaryotes;
TRINITY_DN7698_c2_g1_i2	106	94	15767	15214	8791.33	88.0579	17494.6	198.672	7.63424	0.00565326	0.0130311	Q2H460	XP_001222650.1	Uncharacterized protein	CHGG_06555	Chaetomium globosum (strain ATCC 6205 / CBS 148.51 / DSM 1962 / NBRC 6347 / NRRL 1970) (Soil fungus)	-	-	-	GO:0008654; GO:0016021; GO:0016780	integral component of membrane [GO:0016021]; phosphotransferase activity, for other substituted phosphate groups [GO:0016780]; phospholipid biosynthetic process [GO:0008654]	phospholipid biosynthetic process [GO:0008654]	integral component of membrane [GO:0016021]	phosphotransferase activity, for other substituted phosphate groups [GO:0016780]	K00993	-	Metabolic pathways; Biosynthesis of secondary metabolites; Glycerophospholipid metabolism; Ether lipid metabolism; Phosphonate and phosphinate metabolism;
TRINITY_DN8050_c2_g4_i2	36	26	5016	4822	2791.27	27.2792	5555.25	203.645	7.66991	0.00721432	0.016076	Q2GNV3	XP_001228278.1	Uncharacterized protein	CHGG_10351	Chaetomium globosum (strain ATCC 6205 / CBS 148.51 / DSM 1962 / NBRC 6347 / NRRL 1970) (Soil fungus)	-	-	-	GO:0016021	integral component of membrane [GO:0016021]	-	integral component of membrane [GO:0016021]	-	-	-	-
TRINITY_DN7872_c3_g2_i1	4	2	480	479	272.153	2.63683	541.669	205.424	7.68246	0.00834444	0.0182586	Q2HBI0	XP_001228940.1	Topoisomerase 1-associated factor 1	TOF1 CHGG_02424	Chaetomium globosum (strain ATCC 6205 / CBS 148.51 / DSM 1962 / NBRC 6347 / NRRL 1970) (Soil fungus)	-	-	-	GO:0005634; GO:0006281; GO:0008156; GO:0051321	nucleus [GO:0005634]; DNA repair [GO:0006281]; meiotic cell cycle [GO:0051321]; negative regulation of DNA replication [GO:0008156]	DNA repair [GO:0006281]; meiotic cell cycle [GO:0051321]; negative regulation of DNA replication [GO:0008156]	nucleus [GO:0005634]	-	K10997	-	-
TRINITY_DN7777_c3_g4_i2	4	7	937	834	502.165	4.85413	999.476	205.902	7.68581	0.00789422	0.0174017	G2QTN0	XP_003650785.1	Uncharacterized protein	THITE_158368	Thielavia terrestris (strain ATCC 38088 / NRRL 8126) (Acremonium alabamense)	-	-	-	-	-	-	-	-	-	ttt:THITE_158368;	-
TRINITY_DN667_c0_g1_i1	0	4	294	353	183.854	1.77384	365.933	206.294	7.68856	0.00860516	0.0187701	G2R5W2	XP_003654685.1	Uncharacterized protein	THITE_2130100	Thielavia terrestris (strain ATCC 38088 / NRRL 8126) (Acremonium alabamense)	-	-	-	GO:0004476; GO:0005975; GO:0008270; GO:0009298	mannose-6-phosphate isomerase activity [GO:0004476]; zinc ion binding [GO:0008270]; carbohydrate metabolic process [GO:0005975]; GDP-mannose biosynthetic process [GO:0009298]	GDP-mannose biosynthetic process [GO:0009298]; carbohydrate metabolic process [GO:0005975]	-	mannose-6-phosphate isomerase activity [GO:0004476]; zinc ion binding [GO:0008270]	K01809;	ttt:THITE_2130100;	-
TRINITY_DN7886_c1_g5_i4	42	35	6280	6127	3520.27	33.8952	7006.65	206.715	7.6915	0.00679289	0.01526	G2QZI4	XP_003651846.1	HMA domain-containing protein	THITE_2086985	Thielavia terrestris (strain ATCC 38088 / NRRL 8126) (Acremonium alabamense)	-	-	-	GO:0005524; GO:0016021; GO:0019829; GO:0030001; GO:0046872	integral component of membrane [GO:0016021]; ATP binding [GO:0005524]; ATPase-coupled cation transmembrane transporter activity [GO:0019829]; metal ion binding [GO:0046872]; metal ion transport [GO:0030001]	metal ion transport [GO:0030001]	integral component of membrane [GO:0016021]	ATP binding [GO:0005524]; ATPase-coupled cation transmembrane transporter activity [GO:0019829]; metal ion binding [GO:0046872]	K01532;	ttt:THITE_2086985;	-
TRINITY_DN2206_c0_g1_i2	0	4	346	310	186.005	1.77384	370.236	208.72	7.70542	0.00848506	0.0185345	-	-	-	-	-	-	-	-	-	-	-	-	-	-	-	-
TRINITY_DN6358_c0_g1_i1	4	4	657	647	369.993	3.52375	736.463	209	7.70736	0.00791258	0.017433	Q2GZ89	XP_001224371.1	zf-C2HC5 domain-containing protein	CHGG_05157	Chaetomium globosum (strain ATCC 6205 / CBS 148.51 / DSM 1962 / NBRC 6347 / NRRL 1970) (Soil fungus)	-	-	-	GO:0005634; GO:0006355; GO:0008270	nucleus [GO:0005634]; zinc ion binding [GO:0008270]; regulation of transcription, DNA-templated [GO:0006355]	regulation of transcription, DNA-templated [GO:0006355]	nucleus [GO:0005634]	zinc ion binding [GO:0008270]	-	-	-
TRINITY_DN7258_c1_g1_i7	101	136	19408	19324	10990.5	104.496	21876.5	209.353	7.70979	0.00496689	0.0116853	A0A136J092	KXJ90605.1	Threonyl-tRNA synthetase	Micbo1qcDRAFT_135806	Microdochium bolleyi	-	-	-	GO:0004829; GO:0005524; GO:0005737; GO:0006435	cytoplasm [GO:0005737]; ATP binding [GO:0005524]; threonine-tRNA ligase activity [GO:0004829]; threonyl-tRNA aminoacylation [GO:0006435]	threonyl-tRNA aminoacylation [GO:0006435]	cytoplasm [GO:0005737]	ATP binding [GO:0005524]; threonine-tRNA ligase activity [GO:0004829]	K01868	-	Aminoacyl-tRNA biosynthesis;
TRINITY_DN2493_c0_g1_i1	0	4	333	326	186.971	1.77384	372.169	209.809	7.71293	0.00845	0.0184724	G2QG70	XP_003664575.1	General substrate transporter	MYCTH_52547	Myceliophthora thermophila (strain ATCC 42464 / BCRC 31852 / DSM 1799) (Sporotrichum thermophile)	-	-	-	GO:0016021; GO:0055085	integral component of membrane [GO:0016021]; transmembrane transport [GO:0055085]	transmembrane transport [GO:0055085]	integral component of membrane [GO:0016021]	-	-	mtm:MYCTH_52547;	-
TRINITY_DN7610_c1_g9_i1	13	15	2388	2205	1302.56	12.3391	2592.78	210.127	7.71512	0.00767026	0.0169589	G2Q6J3	XP_003660811.1	Zn(2)-C6 fungal-type domain-containing protein	MYCTH_2299532	Myceliophthora thermophila (strain ATCC 42464 / BCRC 31852 / DSM 1799) (Sporotrichum thermophile)	-	-	-	GO:0000981; GO:0003677; GO:0005634; GO:0006351; GO:0008270	nucleus [GO:0005634]; DNA binding [GO:0003677]; DNA-binding transcription factor activity, RNA polymerase II-specific [GO:0000981]; zinc ion binding [GO:0008270]; transcription, DNA-templated [GO:0006351]	transcription, DNA-templated [GO:0006351]	nucleus [GO:0005634]	DNA binding [GO:0003677]; DNA-binding transcription factor activity, RNA polymerase II-specific [GO:0000981]; zinc ion binding [GO:0008270]	-	mtm:MYCTH_2299532;	-
TRINITY_DN7754_c6_g13_i1	46	34	6554	6614	3736.72	35.2016	7438.24	211.304	7.72318	0.00655876	0.0148045	G2QYG4	XP_003653395.1	3-isopropylmalate dehydratase (EC 4.2.1.33) (Alpha-IPM isomerase) (Isopropylmalate isomerase)	THITE_2115823	Thielavia terrestris (strain ATCC 38088 / NRRL 8126) (Acremonium alabamense)	4.2.1.33	PATHWAY: Amino-acid biosynthesis; L-leucine biosynthesis; L-leucine from 3-methyl-2-oxobutanoate: step 2/4. {ECO:0000256|PIRNR:PIRNR001418}.	UPA00048;UER00071	GO:0003861; GO:0009098; GO:0009316; GO:0051539	3-isopropylmalate dehydratase complex [GO:0009316]; 3-isopropylmalate dehydratase activity [GO:0003861]; 4 iron, 4 sulfur cluster binding [GO:0051539]; leucine biosynthetic process [GO:0009098]	leucine biosynthetic process [GO:0009098]	3-isopropylmalate dehydratase complex [GO:0009316]	3-isopropylmalate dehydratase activity [GO:0003861]; 4 iron, 4 sulfur cluster binding [GO:0051539]	K01702;	ttt:THITE_2115823;	Metabolic pathways; Biosynthesis of secondary metabolites; 2-Oxocarboxylic acid metabolism; Biosynthesis of amino acids; Valine, leucine and isoleucine biosynthesis;
TRINITY_DN7403_c0_g4_i1	36	40	6272	6308	3569.7	33.4876	7105.92	212.196	7.72925	0.0065818	0.0148544	G2Q4Z4	XP_003658976.1	Glycoside hydrolase family 2 protein	MYCTH_2295445	Myceliophthora thermophila (strain ATCC 42464 / BCRC 31852 / DSM 1799) (Sporotrichum thermophile)	-	-	-	GO:0004565; GO:0005975; GO:0009341; GO:0030246	beta-galactosidase complex [GO:0009341]; beta-galactosidase activity [GO:0004565]; carbohydrate binding [GO:0030246]; carbohydrate metabolic process [GO:0005975]	carbohydrate metabolic process [GO:0005975]	beta-galactosidase complex [GO:0009341]	beta-galactosidase activity [GO:0004565]; carbohydrate binding [GO:0030246]	K01190;	mtm:MYCTH_2295445;	Metabolic pathways; Galactose metabolism; Sphingolipid metabolism; Other glycan degradation;
TRINITY_DN7988_c0_g1_i3	31	20	4241	4218	2400.09	22.431	4777.75	212.998	7.73469	0.00706408	0.0157779	Q2HGU1	XP_001219784.1	Altered inheritance of mitochondria protein 24, mitochondrial	CHGG_00563	Chaetomium globosum (strain ATCC 6205 / CBS 148.51 / DSM 1962 / NBRC 6347 / NRRL 1970) (Soil fungus)	-	-	-	GO:0005739	mitochondrion [GO:0005739]	-	mitochondrion [GO:0005739]	-	-	-	-
TRINITY_DN7385_c3_g3_i1	23	27	4227	4111	2365.34	22.0354	4708.64	213.685	7.73934	0.00704049	0.0157275	G2RE52	XP_003656415.1	zf-LYAR domain-containing protein	THITE_2120997	Thielavia terrestris (strain ATCC 38088 / NRRL 8126) (Acremonium alabamense)	-	-	-	GO:0003677	DNA binding [GO:0003677]	-	-	DNA binding [GO:0003677]	K15263;	ttt:THITE_2120997;	-
TRINITY_DN7716_c5_g2_i3	8	0	686	652	379.485	3.49981	755.47	215.86	7.75395	0.00770607	0.0170294	Q2H8H3	XP_001229997.1	DUF1996 domain-containing protein	CHGG_03481	Chaetomium globosum (strain ATCC 6205 / CBS 148.51 / DSM 1962 / NBRC 6347 / NRRL 1970) (Soil fungus)	-	-	-	-	-	-	-	-	-	-	-
TRINITY_DN7666_c4_g2_i1	2	3	396	449	239.963	2.20534	477.721	216.621	7.75903	0.00805586	0.0177067	G2Q8U5	XP_003661535.1	Fe2OG dioxygenase domain-containing protein	MYCTH_2301039	Myceliophthora thermophila (strain ATCC 42464 / BCRC 31852 / DSM 1799) (Sporotrichum thermophile)	-	-	-	GO:0016491; GO:0046872	metal ion binding [GO:0046872]; oxidoreductase activity [GO:0016491]	-	-	metal ion binding [GO:0046872]; oxidoreductase activity [GO:0016491]	-	mtm:MYCTH_2301039;	-
TRINITY_DN7298_c0_g1_i3	1	4	440	412	241.61	2.21132	481.009	217.521	7.76501	0.00798586	0.0175756	-	-	-	-	-	-	-	-	-	-	-	-	-	-	-	-
TRINITY_DN12690_c0_g1_i1	2	0	176	168	97.5562	0.874954	194.237	221.997	7.7944	0.00913967	0.0197562	-	-	-	-	-	-	-	-	-	-	-	-	-	-	-	-
TRINITY_DN7535_c4_g2_i1	53	48	8790	8734	4971.09	44.4724	9897.71	222.558	7.79804	0.00580673	0.0133368	G2QMV7	XP_003665742.1	Uncharacterized protein	MYCTH_2309729	Myceliophthora thermophila (strain ATCC 42464 / BCRC 31852 / DSM 1799) (Sporotrichum thermophile)	-	-	-	GO:0016021	integral component of membrane [GO:0016021]	-	integral component of membrane [GO:0016021]	-	-	mtm:MYCTH_2309729;	-
TRINITY_DN7297_c0_g4_i1	27	10	3165	3250	1820.18	16.2465	3624.12	223.071	7.80136	0.00702707	0.0156998	Q2HI87	XP_001219288.1	Uncharacterized protein	CHGG_00067	Chaetomium globosum (strain ATCC 6205 / CBS 148.51 / DSM 1962 / NBRC 6347 / NRRL 1970) (Soil fungus)	-	-	-	-	-	-	-	-	-	-	-
TRINITY_DN7824_c3_g4_i2	26	34	5168	5280	2964.38	26.4521	5902.32	223.132	7.80176	0.00646872	0.0146336	B2B7B6	XP_001911866.1	Podospora anserina S mat+ genomic DNA chromosome 2, supercontig 2 (Putative GTP-binding protein)	PODANS_2_10550	Podospora anserina (strain S / ATCC MYA-4624 / DSM 980 / FGSC 10383) (Pleurage anserina)	-	-	-	GO:0005525	GTP binding [GO:0005525]	-	-	GTP binding [GO:0005525]	K06944;	pan:PODANSg8911;	-
TRINITY_DN7978_c1_g4_i1	26	12	3225	3373	1872.35	16.6959	3728	223.288	7.80276	0.00699002	0.0156296	G2Q6H9	XP_003659996.1	Med12 domain-containing protein	MYCTH_2297696	Myceliophthora thermophila (strain ATCC 42464 / BCRC 31852 / DSM 1799) (Sporotrichum thermophile)	-	-	-	GO:0003712; GO:0006357; GO:0016592	mediator complex [GO:0016592]; transcription coregulator activity [GO:0003712]; regulation of transcription by RNA polymerase II [GO:0006357]	regulation of transcription by RNA polymerase II [GO:0006357]	mediator complex [GO:0016592]	transcription coregulator activity [GO:0003712]	K15163;	mtm:MYCTH_2297696;	-
TRINITY_DN7856_c4_g2_i1	59	46	9089	9183	5183.82	46.2103	10321.4	223.358	7.80321	0.0057291	0.0131861	Q2GVK6	XP_001225654.1	Adenylate kinase (EC 2.7.4.3) (ATP-AMP transphosphorylase) (ATP:AMP phosphotransferase) (Adenylate kinase cytosolic and mitochondrial) (Adenylate monophosphate kinase)	ADK1 CHGG_07998	Chaetomium globosum (strain ATCC 6205 / CBS 148.51 / DSM 1962 / NBRC 6347 / NRRL 1970) (Soil fungus)	2.7.4.3	-	-	GO:0004017; GO:0005524; GO:0005758; GO:0005829; GO:0006172; GO:0046033; GO:0046034	cytosol [GO:0005829]; mitochondrial intermembrane space [GO:0005758]; adenylate kinase activity [GO:0004017]; ATP binding [GO:0005524]; ADP biosynthetic process [GO:0006172]; AMP metabolic process [GO:0046033]; ATP metabolic process [GO:0046034]	ADP biosynthetic process [GO:0006172]; AMP metabolic process [GO:0046033]; ATP metabolic process [GO:0046034]	cytosol [GO:0005829]; mitochondrial intermembrane space [GO:0005758]	ATP binding [GO:0005524]; adenylate kinase activity [GO:0004017]	K00939	-	Metabolic pathways; Biosynthesis of secondary metabolites; Biosynthesis of antibiotics; Purine metabolism; Thiamine metabolism;
TRINITY_DN7527_c2_g2_i1	4	8	1054	1044	595.12	5.29759	1184.94	223.675	7.80526	0.00726843	0.0161813	G2Q7Y1	XP_003661383.1	Uncharacterized protein	MYCTH_2300704	Myceliophthora thermophila (strain ATCC 42464 / BCRC 31852 / DSM 1799) (Sporotrichum thermophile)	-	-	-	GO:0007064	mitotic sister chromatid cohesion [GO:0007064]	mitotic sister chromatid cohesion [GO:0007064]	-	-	-	mtm:MYCTH_2300704;	-
TRINITY_DN5110_c0_g1_i1	6	0	545	502	296.827	2.62486	591.029	225.166	7.81484	0.00760582	0.0168407	G2R749	XP_003654909.1	MFS domain-containing protein	THITE_2118141	Thielavia terrestris (strain ATCC 38088 / NRRL 8126) (Acremonium alabamense)	-	-	-	GO:0016021; GO:0055085	integral component of membrane [GO:0016021]; transmembrane transport [GO:0055085]	transmembrane transport [GO:0055085]	integral component of membrane [GO:0016021]	-	-	ttt:THITE_2118141;	-
TRINITY_DN7118_c0_g2_i2	20	20	3494	3534	1993.8	17.6188	3969.99	225.327	7.81588	0.00684375	0.0153529	Q2HFB0	XP_001220315.1	E2_bind domain-containing protein	CHGG_01094	Chaetomium globosum (strain ATCC 6205 / CBS 148.51 / DSM 1962 / NBRC 6347 / NRRL 1970) (Soil fungus)	-	-	-	GO:0019781; GO:0045116	NEDD8 activating enzyme activity [GO:0019781]; protein neddylation [GO:0045116]	protein neddylation [GO:0045116]	-	NEDD8 activating enzyme activity [GO:0019781]	K10686	-	Ubiquitin mediated proteolysis;
TRINITY_DN7859_c0_g1_i11	26	24	4511	4311	2501.67	22.0175	4981.33	226.245	7.82174	0.00657506	0.0148402	A0A175W7Y1	KXX79551.1	Putative sterigmatocystin biosynthesis P450 monooxygenase STCB	MMYC01_203136	Madurella mycetomatis	-	-	-	GO:0004497; GO:0005506; GO:0016705; GO:0020037	heme binding [GO:0020037]; iron ion binding [GO:0005506]; monooxygenase activity [GO:0004497]; oxidoreductase activity, acting on paired donors, with incorporation or reduction of molecular oxygen [GO:0016705]	-	-	heme binding [GO:0020037]; iron ion binding [GO:0005506]; monooxygenase activity [GO:0004497]; oxidoreductase activity, acting on paired donors, with incorporation or reduction of molecular oxygen [GO:0016705]	-	-	-
TRINITY_DN4085_c0_g1_i1	7	13	1730	1832	1010.8	8.82733	2012.78	228.017	7.833	0.00711959	0.0158938	A0A175VRN1	KXX73414.1	Positive regulator of purine utilization	MMYC01_209868	Madurella mycetomatis	-	-	-	GO:0000981; GO:0003677; GO:0005634; GO:0006351; GO:0008270	nucleus [GO:0005634]; DNA binding [GO:0003677]; DNA-binding transcription factor activity, RNA polymerase II-specific [GO:0000981]; zinc ion binding [GO:0008270]; transcription, DNA-templated [GO:0006351]	transcription, DNA-templated [GO:0006351]	nucleus [GO:0005634]	DNA binding [GO:0003677]; DNA-binding transcription factor activity, RNA polymerase II-specific [GO:0000981]; zinc ion binding [GO:0008270]	-	-	-
TRINITY_DN7730_c4_g6_i1	75	63	12188	12361	6964.15	60.7488	13867.6	228.277	7.83464	0.00517517	0.0120992	G2Q2K4	XP_003660374.1	Uncharacterized protein	MYCTH_2298612	Myceliophthora thermophila (strain ATCC 42464 / BCRC 31852 / DSM 1799) (Sporotrichum thermophile)	-	-	-	-	-	-	-	-	-	mtm:MYCTH_2298612;	-
TRINITY_DN5258_c0_g1_i1	2	2	423	297	203.704	1.76188	405.645	230.235	7.84696	0.00775136	0.0171209	Q2GSQ1	XP_001226930.1	Uncharacterized protein	CHGG_09003	Chaetomium globosum (strain ATCC 6205 / CBS 148.51 / DSM 1962 / NBRC 6347 / NRRL 1970) (Soil fungus)	-	-	-	GO:0016021	integral component of membrane [GO:0016021]	-	integral component of membrane [GO:0016021]	-	-	-	-
TRINITY_DN7698_c3_g1_i1	28	14	3822	3736	2143.39	18.4578	4268.32	231.247	7.85329	0.00660398	0.0148945	Q2GWS4	XP_001225236.1	Phospholipid-transporting ATPase (EC 7.6.2.1)	CHGG_07580	Chaetomium globosum (strain ATCC 6205 / CBS 148.51 / DSM 1962 / NBRC 6347 / NRRL 1970) (Soil fungus)	7.6.2.1	-	-	GO:0000287; GO:0005524; GO:0015914; GO:0016021; GO:0140326	integral component of membrane [GO:0016021]; ATP binding [GO:0005524]; ATPase-coupled intramembrane lipid transporter activity [GO:0140326]; magnesium ion binding [GO:0000287]; phospholipid transport [GO:0015914]	phospholipid transport [GO:0015914]	integral component of membrane [GO:0016021]	ATP binding [GO:0005524]; ATPase-coupled intramembrane lipid transporter activity [GO:0140326]; magnesium ion binding [GO:0000287]	K01530	-	-
TRINITY_DN2936_c0_g1_i1	2	0	170	188	101.617	0.874954	202.359	231.28	7.85349	0.00878316	0.019104	-	-	-	-	-	-	-	-	-	-	-	-	-	-	-	-
TRINITY_DN7845_c2_g4_i5	111	107	19648	19717	11165.7	96.0103	22235.3	231.593	7.85545	0.00440737	0.0105718	A0A175W1D9	KXX77050.1	Ribosomal_L7Ae domain-containing protein	MMYC01_205612	Madurella mycetomatis	-	-	-	GO:0003723; GO:0003735; GO:0022625	cytosolic large ribosomal subunit [GO:0022625]; RNA binding [GO:0003723]; structural constituent of ribosome [GO:0003735]	-	cytosolic large ribosomal subunit [GO:0022625]	RNA binding [GO:0003723]; structural constituent of ribosome [GO:0003735]	-	-	-
TRINITY_DN7291_c0_g2_i1	33	29	5567	5654	3183.01	27.2971	6338.73	232.212	7.8593	0.00612474	0.0139626	Q2GUW8	XP_001225892.1	Uncharacterized protein	CHGG_08236	Chaetomium globosum (strain ATCC 6205 / CBS 148.51 / DSM 1962 / NBRC 6347 / NRRL 1970) (Soil fungus)	-	-	-	-	-	-	-	-	-	-	-
TRINITY_DN6480_c0_g1_i1	17	18	3191	3176	1805.8	15.4194	3596.18	233.224	7.86557	0.00669385	0.0150714	A0A175W4R4	KXX78726.1	Putative coatomer subunit zeta	MMYC01_204576	Madurella mycetomatis	-	-	-	GO:0006890; GO:0030126	COPI vesicle coat [GO:0030126]; retrograde vesicle-mediated transport, Golgi to endoplasmic reticulum [GO:0006890]	retrograde vesicle-mediated transport, Golgi to endoplasmic reticulum [GO:0006890]	COPI vesicle coat [GO:0030126]	-	K20472	-	-
TRINITY_DN7258_c1_g13_i2	68	56	11629	11128	6452.21	54.5822	12849.8	235.421	7.8791	0.0051049	0.0119546	G2Q0X9	XP_003659322.1	Uncharacterized protein	MYCTH_2296183	Myceliophthora thermophila (strain ATCC 42464 / BCRC 31852 / DSM 1799) (Sporotrichum thermophile)	-	-	-	-	-	-	-	-	-	mtm:MYCTH_2296183;	-
TRINITY_DN7768_c0_g7_i1	70	54	11431	11478	6497.38	54.5703	12940.2	237.129	7.88953	0.00505829	0.011863	G2Q009	XP_003660078.1	UBX domain-containing protein	MYCTH_2297891	Myceliophthora thermophila (strain ATCC 42464 / BCRC 31852 / DSM 1799) (Sporotrichum thermophile)	-	-	-	GO:0016021	integral component of membrane [GO:0016021]	-	integral component of membrane [GO:0016021]	-	-	mtm:MYCTH_2297891;	-
TRINITY_DN6800_c0_g1_i3	2	6	702	789	423.21	3.53572	842.884	238.391	7.89719	0.00690659	0.0154757	G2Q9X5	XP_003661829.1	Uncharacterized protein	MYCTH_115028	Myceliophthora thermophila (strain ATCC 42464 / BCRC 31852 / DSM 1799) (Sporotrichum thermophile)	-	-	-	GO:0016021	integral component of membrane [GO:0016021]	-	integral component of membrane [GO:0016021]	-	-	mtm:MYCTH_115028;	-
TRINITY_DN8027_c7_g5_i1	32	23	5255	5001	2907.53	24.1989	5790.86	239.303	7.90269	0.00603815	0.0137908	G2QCX8	XP_003662643.1	Protein kinase domain-containing protein	MYCTH_2303514	Myceliophthora thermophila (strain ATCC 42464 / BCRC 31852 / DSM 1799) (Sporotrichum thermophile)	-	-	-	GO:0004672; GO:0005524	ATP binding [GO:0005524]; protein kinase activity [GO:0004672]	-	-	ATP binding [GO:0005524]; protein kinase activity [GO:0004672]	K18670;	mtm:MYCTH_2303514;	-
TRINITY_DN7868_c3_g1_i1	2	4	585	554	322.871	2.6488	643.092	242.786	7.92354	0.00696013	0.0155752	G2QIS1	XP_003664794.1	WD_REPEATS_REGION domain-containing protein	MYCTH_2307935	Myceliophthora thermophila (strain ATCC 42464 / BCRC 31852 / DSM 1799) (Sporotrichum thermophile)	-	-	-	GO:0032008	positive regulation of TOR signaling [GO:0032008]	positive regulation of TOR signaling [GO:0032008]	-	-	K20408;	mtm:MYCTH_2307935;	-
TRINITY_DN7237_c4_g1_i1	10	4	1308	1344	752.193	6.14861	1498.24	243.671	7.92879	0.00671041	0.0150968	-	-	-	-	-	-	-	-	-	-	-	-	-	-	-	-
TRINITY_DN6326_c0_g1_i2	2	8	952	956	541.08	4.42264	1077.74	243.687	7.92888	0.00668505	0.0150541	G2QH48	XP_003663953.1	Uncharacterized protein (Fragment)	MYCTH_52496	Myceliophthora thermophila (strain ATCC 42464 / BCRC 31852 / DSM 1799) (Sporotrichum thermophile)	-	-	-	-	-	-	-	-	-	mtm:MYCTH_52496;	-
TRINITY_DN7540_c1_g4_i2	10	4	1370	1313	760.566	6.14861	1514.98	246.394	7.94483	0.00663238	0.0149487	G2QUH9	XP_003650870.1	C2H2-type domain-containing protein	THITE_47417	Thielavia terrestris (strain ATCC 38088 / NRRL 8126) (Acremonium alabamense)	-	-	-	GO:0003676	nucleic acid binding [GO:0003676]	-	-	nucleic acid binding [GO:0003676]	-	ttt:THITE_47417;	-
TRINITY_DN7391_c3_g7_i2	42	52	9197	8908	5132.7	41.434	10224	246.753	7.94692	0.00514086	0.0120282	G2QFJ1	XP_003664465.1	Ras-GAP domain-containing protein	MYCTH_2307317	Myceliophthora thermophila (strain ATCC 42464 / BCRC 31852 / DSM 1799) (Sporotrichum thermophile)	-	-	-	GO:0007165; GO:0043087	regulation of GTPase activity [GO:0043087]; signal transduction [GO:0007165]	regulation of GTPase activity [GO:0043087]; signal transduction [GO:0007165]	-	-	-	mtm:MYCTH_2307317;	-
TRINITY_DN5358_c0_g1_i1	2	0	199	184	108.542	0.874954	216.208	247.109	7.949	0.00820873	0.0180002	-	-	-	-	-	-	-	-	-	-	-	-	-	-	-	-
TRINITY_DN5257_c0_g1_i2	3	0	293	283	163.288	1.31243	325.263	247.832	7.95322	0.00756103	0.016756	-	-	-	-	-	-	-	-	-	-	-	-	-	-	-	-
TRINITY_DN7847_c7_g1_i3	14	8	2138	2136	1211.88	9.67236	2414.09	249.586	7.96339	0.00648472	0.0146676	A0A175W4D3	KXX78566.1	Uncharacterized protein	MMYC01_204500	Madurella mycetomatis	-	-	-	-	-	-	-	-	-	-	-
TRINITY_DN7610_c1_g5_i2	114	122	23147	23124	13119.6	103.975	26135.3	251.362	7.97362	0.00378124	0.00928878	A0A175W179	KXX77497.1	Uncharacterized protein	MMYC01_201636 MMYC01_206447	Madurella mycetomatis	-	-	-	GO:0016021	integral component of membrane [GO:0016021]	-	integral component of membrane [GO:0016021]	-	-	-	-
TRINITY_DN6417_c0_g2_i1	2	3	472	509	278.306	2.20534	554.407	251.393	7.9738	0.00691397	0.0154821	A0A175VTE4	KXX74300.1	Uncharacterized protein	MMYC01_208563	Madurella mycetomatis	-	-	-	-	-	-	-	-	-	-	-
TRINITY_DN7842_c1_g1_i4	36	42	7752	7588	4348.8	34.3745	8663.22	252.024	7.97742	0.00523425	0.0122113	Q2H8P0	XP_001229930.1	Flavokinase domain-containing protein	CHGG_03414	Chaetomium globosum (strain ATCC 6205 / CBS 148.51 / DSM 1962 / NBRC 6347 / NRRL 1970) (Soil fungus)	-	-	-	GO:0008531; GO:0009231	riboflavin kinase activity [GO:0008531]; riboflavin biosynthetic process [GO:0009231]	riboflavin biosynthetic process [GO:0009231]	-	riboflavin kinase activity [GO:0008531]	-	-	-
TRINITY_DN7470_c0_g1_i1	22	17	3706	3966	2176.36	17.1633	4335.55	252.606	7.98074	0.00600655	0.0137312	G2Q5I2	XP_003659860.1	Uncharacterized protein	MYCTH_2297356	Myceliophthora thermophila (strain ATCC 42464 / BCRC 31852 / DSM 1799) (Sporotrichum thermophile)	-	-	-	GO:0004190; GO:0016021	integral component of membrane [GO:0016021]; aspartic-type endopeptidase activity [GO:0004190]	-	integral component of membrane [GO:0016021]	aspartic-type endopeptidase activity [GO:0004190]	K09595;	mtm:MYCTH_2297356;	-
TRINITY_DN4170_c0_g1_i1	22	29	5250	4827	2855.42	22.4849	5688.36	252.986	7.98292	0.0056994	0.0131257	Q2GXS4	XP_001224886.1	Uncharacterized protein	CHGG_07230	Chaetomium globosum (strain ATCC 6205 / CBS 148.51 / DSM 1962 / NBRC 6347 / NRRL 1970) (Soil fungus)	-	-	-	-	-	-	-	-	K13120	-	-
TRINITY_DN7077_c0_g3_i2	28	20	4835	4643	2686.52	21.1186	5351.93	253.423	7.9854	0.00576929	0.0132685	G2R156	XP_003653682.1	Aminotran_5 domain-containing protein	THITE_2116237	Thielavia terrestris (strain ATCC 38088 / NRRL 8126) (Acremonium alabamense)	-	-	-	GO:0003824	catalytic activity [GO:0003824]	-	-	catalytic activity [GO:0003824]	K20247;	ttt:THITE_2116237;	Metabolic pathways; Histidine metabolism;
TRINITY_DN7642_c1_g2_i4	16	15	3136	2996	1738.03	13.6515	3462.42	253.628	7.98657	0.00617234	0.0140554	Q2HB12	XP_001229108.1	Uncharacterized protein	CHGG_02592	Chaetomium globosum (strain ATCC 6205 / CBS 148.51 / DSM 1962 / NBRC 6347 / NRRL 1970) (Soil fungus)	-	-	-	GO:0019905	syntaxin binding [GO:0019905]	-	-	syntaxin binding [GO:0019905]	-	-	-
TRINITY_DN7970_c2_g3_i3	6	2	793	791	449.097	3.51178	894.682	254.766	7.99303	0.00649718	0.0146839	G2PZU7	XP_003659215.1	DNA_MISMATCH_REPAIR_2 domain-containing protein	MYCTH_2295942	Myceliophthora thermophila (strain ATCC 42464 / BCRC 31852 / DSM 1799) (Sporotrichum thermophile)	-	-	-	GO:0005524; GO:0006298; GO:0030983	ATP binding [GO:0005524]; mismatched DNA binding [GO:0030983]; mismatch repair [GO:0006298]	mismatch repair [GO:0006298]	-	ATP binding [GO:0005524]; mismatched DNA binding [GO:0030983]	-	mtm:MYCTH_2295942;	-
TRINITY_DN4359_c0_g1_i2	0	2	194	206	113.46	0.886922	226.033	254.851	7.99351	0.00786847	0.0173533	G2QTA0	XP_003649053.1	DNA_LIGASE_A3 domain-containing protein	THITE_2107200	Thielavia terrestris (strain ATCC 38088 / NRRL 8126) (Acremonium alabamense)	-	-	-	GO:0003677; GO:0003910; GO:0005524; GO:0006281; GO:0006310	ATP binding [GO:0005524]; DNA binding [GO:0003677]; DNA ligase (ATP) activity [GO:0003910]; DNA recombination [GO:0006310]; DNA repair [GO:0006281]	DNA recombination [GO:0006310]; DNA repair [GO:0006281]	-	ATP binding [GO:0005524]; DNA binding [GO:0003677]; DNA ligase (ATP) activity [GO:0003910]	K10777;	ttt:THITE_2107200;	-
TRINITY_DN7951_c2_g7_i1	28	36	6506	6258	3617.86	28.2139	7207.52	255.459	7.99695	0.00537723	0.0124888	G2Q8L1	XP_003661505.1	Glycosyltransferase family 15 protein	MYCTH_2300989	Myceliophthora thermophila (strain ATCC 42464 / BCRC 31852 / DSM 1799) (Sporotrichum thermophile)	-	-	-	GO:0000030; GO:0006486; GO:0016021	integral component of membrane [GO:0016021]; mannosyltransferase activity [GO:0000030]; protein glycosylation [GO:0006486]	protein glycosylation [GO:0006486]	integral component of membrane [GO:0016021]	mannosyltransferase activity [GO:0000030]	K03854;	mtm:MYCTH_2300989;	-
TRINITY_DN5099_c0_g1_i1	28	40	6898	6676	3847.62	29.9878	7665.25	255.612	7.99781	0.0052992	0.0123393	Q2HAD7	XP_001229333.1	HMG box domain-containing protein	CHGG_02817	Chaetomium globosum (strain ATCC 6205 / CBS 148.51 / DSM 1962 / NBRC 6347 / NRRL 1970) (Soil fungus)	-	-	-	GO:0003677; GO:0005634	nucleus [GO:0005634]; DNA binding [GO:0003677]	-	nucleus [GO:0005634]	DNA binding [GO:0003677]	-	-	-
TRINITY_DN6970_c0_g2_i4	11	2	1331	1262	734.875	5.69917	1464.05	256.888	8.005	0.00637695	0.0144623	G2RGN3	XP_003657401.1	Uncharacterized protein	THITE_2123051	Thielavia terrestris (strain ATCC 38088 / NRRL 8126) (Acremonium alabamense)	-	-	-	-	-	-	-	-	-	ttt:THITE_2123051;	-
TRINITY_DN7502_c3_g4_i2	42	42	8485	8356	4774.16	36.9994	9511.33	257.067	8.006	0.00501155	0.0117748	G2QN55	XP_003667173.1	Uncharacterized protein	MYCTH_2312710	Myceliophthora thermophila (strain ATCC 42464 / BCRC 31852 / DSM 1799) (Sporotrichum thermophile)	-	-	-	-	-	-	-	-	-	mtm:MYCTH_2312710;	-
TRINITY_DN7510_c2_g4_i3	18	18	3673	3611	2064.8	15.8569	4113.75	259.43	8.0192	0.00588128	0.0134888	Q2H6Y1	XP_001221679.1	Nudix hydrolase domain-containing protein	CHGG_05584	Chaetomium globosum (strain ATCC 6205 / CBS 148.51 / DSM 1962 / NBRC 6347 / NRRL 1970) (Soil fungus)	-	-	-	GO:0003723; GO:0016787; GO:0030145	hydrolase activity [GO:0016787]; manganese ion binding [GO:0030145]; RNA binding [GO:0003723]	-	-	RNA binding [GO:0003723]; hydrolase activity [GO:0016787]; manganese ion binding [GO:0030145]	-	-	-
TRINITY_DN4736_c0_g1_i1	24	30	5391	5551	3102.77	23.8033	6181.74	259.701	8.02071	0.00546123	0.0126484	G2R642	XP_003653915.1	GPI inositol-deacylase (EC 3.1.-.-)	THITE_2150738	Thielavia terrestris (strain ATCC 38088 / NRRL 8126) (Acremonium alabamense)	3.1.-.-	-	-	GO:0005789; GO:0015031; GO:0016491; GO:0016788	endoplasmic reticulum membrane [GO:0005789]; hydrolase activity, acting on ester bonds [GO:0016788]; oxidoreductase activity [GO:0016491]; protein transport [GO:0015031]	protein transport [GO:0015031]	endoplasmic reticulum membrane [GO:0005789]	hydrolase activity, acting on ester bonds [GO:0016788]; oxidoreductase activity [GO:0016491]	-	ttt:THITE_2150738;	-
TRINITY_DN7820_c0_g2_i9	174	167	34626	34782	19677.8	150.179	39205.3	261.058	8.02822	0.00301521	0.00771144	G2QEX8	XP_003664252.1	DAO domain-containing protein	MYCTH_2306866	Myceliophthora thermophila (strain ATCC 42464 / BCRC 31852 / DSM 1799) (Sporotrichum thermophile)	-	-	-	GO:0016491	oxidoreductase activity [GO:0016491]	-	-	oxidoreductase activity [GO:0016491]	K00306;	mtm:MYCTH_2306866;	Metabolic pathways; Glycine, serine and threonine metabolism; Lysine degradation; Peroxisome;
TRINITY_DN7799_c0_g2_i1	90	97	19256	18831	10795.9	82.3886	21509.4	261.072	8.0283	0.00388384	0.00949803	G2QFX7	XP_003664536.1	Uncharacterized protein	MYCTH_2307475	Myceliophthora thermophila (strain ATCC 42464 / BCRC 31852 / DSM 1799) (Sporotrichum thermophile)	-	-	-	GO:0030479; GO:0030674; GO:0032432; GO:0051015; GO:0070649	actin cortical patch [GO:0030479]; actin filament bundle [GO:0032432]; actin filament binding [GO:0051015]; protein binding, bridging [GO:0030674]; formin-nucleated actin cable assembly [GO:0070649]	formin-nucleated actin cable assembly [GO:0070649]	actin cortical patch [GO:0030479]; actin filament bundle [GO:0032432]	actin filament binding [GO:0051015]; protein binding, bridging [GO:0030674]	K17275;	mtm:MYCTH_2307475;	-
TRINITY_DN7935_c4_g11_i1	4	0	376	433	229.585	1.74991	457.42	261.397	8.0301	0.0069239	0.0155032	G0SBM6	XP_006695747.1	Uncharacterized protein	CTHT_0054120	Chaetomium thermophilum (strain DSM 1495 / CBS 144.50 / IMI 039719)	-	-	-	GO:0005739; GO:0065003	mitochondrion [GO:0005739]; protein-containing complex assembly [GO:0065003]	protein-containing complex assembly [GO:0065003]	mitochondrion [GO:0005739]	-	K07555;	cthr:CTHT_0054120;	-
TRINITY_DN6456_c0_g1_i6	48	54	10603	10218	5901.11	44.9458	11757.3	261.588	8.03115	0.00465118	0.0110631	A0A194UXN6	KUI56379.1	Nonribosomal peptide synthetase 14	VP1G_03669	Valsa mali var. pyri	-	-	-	GO:0003677; GO:0005634; GO:0006351; GO:0008270; GO:0016740; GO:0016874; GO:0031177	nucleus [GO:0005634]; DNA binding [GO:0003677]; ligase activity [GO:0016874]; phosphopantetheine binding [GO:0031177]; transferase activity [GO:0016740]; zinc ion binding [GO:0008270]; transcription, DNA-templated [GO:0006351]	transcription, DNA-templated [GO:0006351]	nucleus [GO:0005634]	DNA binding [GO:0003677]; ligase activity [GO:0016874]; phosphopantetheine binding [GO:0031177]; transferase activity [GO:0016740]; zinc ion binding [GO:0008270]	-	-	-
TRINITY_DN7988_c2_g3_i1	28	31	6013	6041	3417.37	25.9966	6808.75	261.909	8.03292	0.00530606	0.0123543	G2QQ03	XP_003666911.1	Protein kinase domain-containing protein	MYCTH_2312051	Myceliophthora thermophila (strain ATCC 42464 / BCRC 31852 / DSM 1799) (Sporotrichum thermophile)	-	-	-	GO:0004672; GO:0005524	ATP binding [GO:0005524]; protein kinase activity [GO:0004672]	-	-	ATP binding [GO:0005524]; protein kinase activity [GO:0004672]	K08286	mtm:MYCTH_2312051;	-
TRINITY_DN7566_c2_g2_i12	168	190	37154	36230	20800	157.754	41442.3	262.702	8.03728	0.0029028	0.00746842	G2Q6I4	XP_003660001.1	Protein kinase domain-containing protein	MYCTH_2297718	Myceliophthora thermophila (strain ATCC 42464 / BCRC 31852 / DSM 1799) (Sporotrichum thermophile)	-	-	-	GO:0004674; GO:0005524	ATP binding [GO:0005524]; protein serine/threonine kinase activity [GO:0004674]	-	-	ATP binding [GO:0005524]; protein serine/threonine kinase activity [GO:0004674]	K14758;	mtm:MYCTH_2297718;	Ribosome biogenesis in eukaryotes;
TRINITY_DN7287_c0_g3_i1	10	10	2145	1960	1162.97	8.80938	2317.13	263.03	8.03908	0.00614538	0.0140055	Q2GZG4	XP_001224296.1	Uncharacterized protein	CHGG_05082	Chaetomium globosum (strain ATCC 6205 / CBS 148.51 / DSM 1962 / NBRC 6347 / NRRL 1970) (Soil fungus)	-	-	-	GO:0003924; GO:0005525	GTP binding [GO:0005525]; GTPase activity [GO:0003924]	-	-	GTP binding [GO:0005525]; GTPase activity [GO:0003924]	-	-	-
TRINITY_DN962_c0_g1_i1	0	2	219	196	117.552	0.886922	234.217	264.079	8.04483	0.00758708	0.0168065	-	-	-	-	-	-	-	-	-	-	-	-	-	-	-	-
TRINITY_DN7780_c1_g1_i1	8	18	2697	2690	1527.1	11.4821	3042.71	264.996	8.04982	0.00597552	0.0136732	Q2HAV1	XP_001229169.1	Uncharacterized protein	CHGG_02653	Chaetomium globosum (strain ATCC 6205 / CBS 148.51 / DSM 1962 / NBRC 6347 / NRRL 1970) (Soil fungus)	-	-	-	GO:0042578	phosphoric ester hydrolase activity [GO:0042578]	-	-	phosphoric ester hydrolase activity [GO:0042578]	-	-	-
TRINITY_DN7574_c5_g1_i2	34	34	7078	7020	3996.26	29.9519	7962.57	265.845	8.05444	0.00504446	0.0118357	Q2HFW8	XP_001220107.1	Uncharacterized protein	CHGG_00886	Chaetomium globosum (strain ATCC 6205 / CBS 148.51 / DSM 1962 / NBRC 6347 / NRRL 1970) (Soil fungus)	-	-	-	GO:0008324; GO:0016021	integral component of membrane [GO:0016021]; cation transmembrane transporter activity [GO:0008324]	-	integral component of membrane [GO:0016021]	cation transmembrane transporter activity [GO:0008324]	K14688	-	Mineral absorption;
TRINITY_DN7778_c3_g10_i1	40	37	7972	8034	4537.58	33.9071	9041.26	266.648	8.05879	0.00487998	0.0115197	Q2HCB0	XP_001228660.1	Diphosphomevalonate decarboxylase (EC 4.1.1.33)	CHGG_02144	Chaetomium globosum (strain ATCC 6205 / CBS 148.51 / DSM 1962 / NBRC 6347 / NRRL 1970) (Soil fungus)	4.1.1.33	PATHWAY: Isoprenoid biosynthesis; isopentenyl diphosphate biosynthesis via mevalonate pathway; isopentenyl diphosphate from (R)-mevalonate: step 3/3. {ECO:0000256|RuleBase:RU363086}.	UPA00057;UER00100	GO:0004163; GO:0005524; GO:0005829; GO:0016126; GO:0019287	cytosol [GO:0005829]; ATP binding [GO:0005524]; diphosphomevalonate decarboxylase activity [GO:0004163]; isopentenyl diphosphate biosynthetic process, mevalonate pathway [GO:0019287]; sterol biosynthetic process [GO:0016126]	isopentenyl diphosphate biosynthetic process, mevalonate pathway [GO:0019287]; sterol biosynthetic process [GO:0016126]	cytosol [GO:0005829]	ATP binding [GO:0005524]; diphosphomevalonate decarboxylase activity [GO:0004163]	K01597	-	Metabolic pathways; Biosynthesis of secondary metabolites; Biosynthesis of antibiotics; Terpenoid backbone biosynthesis;
TRINITY_DN7569_c1_g14_i1	9	9	1900	1870	1068.55	7.92844	2129.18	268.55	8.06905	0.00604174	0.013797	G2QEW9	XP_003664243.1	Uncharacterized protein	MYCTH_2306850	Myceliophthora thermophila (strain ATCC 42464 / BCRC 31852 / DSM 1799) (Sporotrichum thermophile)	-	-	-	-	-	-	-	-	-	mtm:MYCTH_2306850;	-
TRINITY_DN7711_c2_g3_i1	40	36	8121	7881	4534.99	33.4637	9036.52	270.04	8.07703	0.00481307	0.0113845	A0A175VZP0	KXX76926.1	Switch 2	MMYC01_208096	Madurella mycetomatis	-	-	-	GO:0005524	ATP binding [GO:0005524]	-	-	ATP binding [GO:0005524]	K20098	-	-
TRINITY_DN7534_c2_g1_i1	0	1	99	113	60.1518	0.443461	119.86	270.283	8.07833	0.00994832	0.0212405	Q2GVB5	XP_001225745.1	Uncharacterized protein	CHGG_08089	Chaetomium globosum (strain ATCC 6205 / CBS 148.51 / DSM 1962 / NBRC 6347 / NRRL 1970) (Soil fungus)	-	-	-	GO:0031083	BLOC-1 complex [GO:0031083]	-	BLOC-1 complex [GO:0031083]	-	-	-	-
TRINITY_DN197_c0_g1_i1	6	7	1393	1362	780.797	5.72909	1555.87	271.573	8.0852	0.00600533	0.0137302	Q2GQ00	XP_001227881.1	HET domain-containing protein	CHGG_09954	Chaetomium globosum (strain ATCC 6205 / CBS 148.51 / DSM 1962 / NBRC 6347 / NRRL 1970) (Soil fungus)	-	-	-	-	-	-	-	-	-	-	-
TRINITY_DN7599_c3_g5_i1	58	38	10150	10171	5760.2	42.2252	11478.2	271.833	8.08658	0.00449894	0.0107619	Q2GV26	XP_001225834.1	V-type proton ATPase subunit a	CHGG_08178	Chaetomium globosum (strain ATCC 6205 / CBS 148.51 / DSM 1962 / NBRC 6347 / NRRL 1970) (Soil fungus)	-	-	-	GO:0000220; GO:0015078; GO:0016021	integral component of membrane [GO:0016021]; vacuolar proton-transporting V-type ATPase, V0 domain [GO:0000220]; proton transmembrane transporter activity [GO:0015078]	-	integral component of membrane [GO:0016021]; vacuolar proton-transporting V-type ATPase, V0 domain [GO:0000220]	proton transmembrane transporter activity [GO:0015078]	K02154	-	Metabolic pathways; Oxidative phosphorylation; Phagosome; Lysosome;
TRINITY_DN7899_c0_g8_i1	30	18	5014	5177	2889.34	21.1066	5757.57	272.785	8.09162	0.0052727	0.0122851	Q2HD89	XP_001221036.1	Uncharacterized protein	CHGG_01815	Chaetomium globosum (strain ATCC 6205 / CBS 148.51 / DSM 1962 / NBRC 6347 / NRRL 1970) (Soil fungus)	-	-	-	-	-	-	-	-	-	-	-
TRINITY_DN7719_c2_g7_i1	28	20	5234	4990	2896.99	21.1186	5772.87	273.355	8.09463	0.0052512	0.0122471	G2QX98	XP_003648655.1	PKS_ER domain-containing protein	THITE_2106372	Thielavia terrestris (strain ATCC 38088 / NRRL 8126) (Acremonium alabamense)	-	-	-	GO:0016491	oxidoreductase activity [GO:0016491]	-	-	oxidoreductase activity [GO:0016491]	-	ttt:THITE_2106372;	-
TRINITY_DN7378_c2_g1_i1	24	26	5320	5353	3025.39	22.0294	6028.75	273.668	8.09628	0.00519475	0.0121422	A0A175W5N8	KXX79068.1	Coatomer subunit delta	MMYC01_203060	Madurella mycetomatis	-	-	-	GO:0000139; GO:0006890; GO:0015031; GO:0030126	COPI vesicle coat [GO:0030126]; Golgi membrane [GO:0000139]; protein transport [GO:0015031]; retrograde vesicle-mediated transport, Golgi to endoplasmic reticulum [GO:0006890]	protein transport [GO:0015031]; retrograde vesicle-mediated transport, Golgi to endoplasmic reticulum [GO:0006890]	COPI vesicle coat [GO:0030126]; Golgi membrane [GO:0000139]	-	K20471	-	-
TRINITY_DN7949_c0_g4_i2	24	18	4470	4491	2540.07	18.4817	5061.66	273.873	8.09737	0.00537458	0.0124836	G2QUN3	XP_003649214.1	USP domain-containing protein	THITE_2107638	Thielavia terrestris (strain ATCC 38088 / NRRL 8126) (Acremonium alabamense)	-	-	-	-	-	-	-	-	-	ttt:THITE_2107638;	-
TRINITY_DN7736_c1_g9_i1	19	18	4032	3892	2245.45	16.2944	4474.6	274.61	8.10124	0.00546976	0.0126605	G2Q3U1	XP_003660489.1	Uncharacterized protein	MYCTH_104959	Myceliophthora thermophila (strain ATCC 42464 / BCRC 31852 / DSM 1799) (Sporotrichum thermophile)	-	-	-	-	-	-	-	-	-	mtm:MYCTH_104959;	-
TRINITY_DN7953_c2_g5_i1	2	10	1299	1285	732.364	5.30956	1459.42	274.866	8.10258	0.00591631	0.013558	G2QJG6	XP_003664968.1	DNA polymerase epsilon catalytic subunit (EC 2.7.7.7)	MYCTH_2139989	Myceliophthora thermophila (strain ATCC 42464 / BCRC 31852 / DSM 1799) (Sporotrichum thermophile)	2.7.7.7	-	-	GO:0000166; GO:0000784; GO:0003677; GO:0003887; GO:0006279; GO:0006281; GO:0006325; GO:0008270; GO:0008622; GO:0010964; GO:0051539; GO:0090053; GO:1902975; GO:1903097; GO:1903460	epsilon DNA polymerase complex [GO:0008622]; nuclear chromosome, telomeric region [GO:0000784]; 4 iron, 4 sulfur cluster binding [GO:0051539]; DNA binding [GO:0003677]; DNA-directed DNA polymerase activity [GO:0003887]; nucleotide binding [GO:0000166]; zinc ion binding [GO:0008270]; chromatin organization [GO:0006325]; DNA repair [GO:0006281]; mitotic DNA replication initiation [GO:1902975]; mito…	DNA repair [GO:0006281]; chromatin organization [GO:0006325]; mitotic DNA replication initiation [GO:1902975]; mitotic DNA replication leading strand elongation [GO:1903460]; positive regulation of chromatin silencing at centromere [GO:0090053]; premeiotic DNA replication [GO:0006279]; regulation of CENP-A containing nucleosome assembly [GO:1903097]; regulation of chromatin silencing by small RNA…	epsilon DNA polymerase complex [GO:0008622]; nuclear chromosome, telomeric region [GO:0000784]	4 iron, 4 sulfur cluster binding [GO:0051539]; DNA binding [GO:0003677]; DNA-directed DNA polymerase activity [GO:0003887]; nucleotide binding [GO:0000166]; zinc ion binding [GO:0008270]	K02324;	mtm:MYCTH_2139989;	DNA replication; Base excision repair; Nucleotide excision repair;
TRINITY_DN8069_c1_g1_i1	2	2	430	428	243.187	1.76188	484.612	275.055	8.10357	0.00652727	0.0147443	G0SBW5	XP_006695836.1	Uncharacterized protein	CTHT_0055030	Chaetomium thermophilum (strain DSM 1495 / CBS 144.50 / IMI 039719)	-	-	-	GO:0016021	integral component of membrane [GO:0016021]	-	integral component of membrane [GO:0016021]	-	K20178;	cthr:CTHT_0055030;	Metabolic pathways; Glycosylphosphatidylinositol (GPI)-anchor biosynthesis;
TRINITY_DN8081_c3_g2_i1	26	27	5763	5717	3253.64	23.3478	6483.93	277.71	8.11743	0.0050386	0.0118277	Q2GNK2	XP_001228379.1	Zn(2)-C6 fungal-type domain-containing protein	CHGG_10452	Chaetomium globosum (strain ATCC 6205 / CBS 148.51 / DSM 1962 / NBRC 6347 / NRRL 1970) (Soil fungus)	-	-	-	GO:0000981; GO:0003677; GO:0005634; GO:0006351; GO:0008270	nucleus [GO:0005634]; DNA binding [GO:0003677]; DNA-binding transcription factor activity, RNA polymerase II-specific [GO:0000981]; zinc ion binding [GO:0008270]; transcription, DNA-templated [GO:0006351]	transcription, DNA-templated [GO:0006351]	nucleus [GO:0005634]	DNA binding [GO:0003677]; DNA-binding transcription factor activity, RNA polymerase II-specific [GO:0000981]; zinc ion binding [GO:0008270]	-	-	-
TRINITY_DN3604_c0_g1_i3	1	0	104	111	60.9673	0.437477	121.497	277.722	8.1175	0.00978655	0.0209418	UPI00090D718B	XP_022396156.1	FAD_binding_3 domain-containing protein;hypothetical protein;hypothetical protein;	ASPGLDRAFT_159180;ASPGLDRAFT_159180;ASPGLDRAFT_159180;	Aspergillus glaucus CBS 516.65	-	-	-	GO:0071949	FAD binding [GO:0071949]	-	-	FAD binding [GO:0071949]	K00480	-	Metabolic pathways; Microbial metabolism in diverse environments; Degradation of aromatic compounds; Dioxin degradation; Naphthalene degradation; Polycyclic aromatic hydrocarbon degradation;
TRINITY_DN56990_c0_g3_i2	2	0	235	199	122.859	0.874954	244.842	279.835	8.12843	0.00726351	0.0161715	A0A177DRQ1	XP_018387617.1	Tubulin beta chain	AA0117_g320 CC77DRAFT_789789	Alternaria alternata (Alternaria rot fungus) (Torula alternata)	-	-	-	GO:0003924; GO:0005200; GO:0005525; GO:0005876; GO:0005881; GO:0031122; GO:0045298; GO:0048312; GO:0071963; GO:0090307; GO:0090316; GO:0098863; GO:1903087	cytoplasmic microtubule [GO:0005881]; spindle microtubule [GO:0005876]; tubulin complex [GO:0045298]; GTP binding [GO:0005525]; GTPase activity [GO:0003924]; structural constituent of cytoskeleton [GO:0005200]; cytoplasmic microtubule organization [GO:0031122]; establishment or maintenance of cell polarity regulating cell shape [GO:0071963]; intracellular distribution of mitochondria [GO:0048312]…	cytoplasmic microtubule organization [GO:0031122]; establishment or maintenance of cell polarity regulating cell shape [GO:0071963]; intracellular distribution of mitochondria [GO:0048312]; mitotic spindle assembly [GO:0090307]; mitotic spindle pole body duplication [GO:1903087]; nuclear migration by microtubule mediated pushing forces [GO:0098863]; positive regulation of intracellular protein tr…	cytoplasmic microtubule [GO:0005881]; spindle microtubule [GO:0005876]; tubulin complex [GO:0045298]	GTP binding [GO:0005525]; GTPase activity [GO:0003924]; structural constituent of cytoskeleton [GO:0005200]	K07375;	aalt:CC77DRAFT_789789;	-
TRINITY_DN8041_c3_g1_i1	4	12	1864	1646	993.925	7.07144	1980.78	280.11	8.12985	0.00577939	0.0132819	G2QPJ4	XP_003666752.1	Rab-GAP TBC domain-containing protein (Fragment)	MYCTH_18938	Myceliophthora thermophila (strain ATCC 42464 / BCRC 31852 / DSM 1799) (Sporotrichum thermophile)	-	-	-	-	-	-	-	-	K20176;	mtm:MYCTH_18938;	-
TRINITY_DN7701_c1_g4_i1	20	14	3854	3570	2102.98	14.958	4191	280.185	8.13023	0.00541876	0.0125681	G2QPI0	XP_003666738.1	Uncharacterized protein	MYCTH_117495	Myceliophthora thermophila (strain ATCC 42464 / BCRC 31852 / DSM 1799) (Sporotrichum thermophile)	-	-	-	GO:0000981; GO:0005634; GO:0008270; GO:0051321; GO:0090173	nucleus [GO:0005634]; DNA-binding transcription factor activity, RNA polymerase II-specific [GO:0000981]; zinc ion binding [GO:0008270]; meiotic cell cycle [GO:0051321]; regulation of synaptonemal complex assembly [GO:0090173]	meiotic cell cycle [GO:0051321]; regulation of synaptonemal complex assembly [GO:0090173]	nucleus [GO:0005634]	DNA-binding transcription factor activity, RNA polymerase II-specific [GO:0000981]; zinc ion binding [GO:0008270]	-	mtm:MYCTH_117495;	-
TRINITY_DN7726_c1_g3_i2	8	23	3497	3348	1939.39	13.6994	3865.07	282.134	8.14024	0.00542586	0.0125826	G2QB72	XP_003662056.1	Uncharacterized protein	MYCTH_2302139	Myceliophthora thermophila (strain ATCC 42464 / BCRC 31852 / DSM 1799) (Sporotrichum thermophile)	-	-	-	-	-	-	-	-	-	mtm:MYCTH_2302139;	-
TRINITY_DN7952_c1_g6_i1	4	4	866	902	501.224	3.52375	998.924	283.483	8.14712	0.00582353	0.0133693	A0A175VQC4	KXX72954.1	USP6 N-terminal-like protein	MMYC01_210681	Madurella mycetomatis	-	-	-	-	-	-	-	-	-	-	-
TRINITY_DN7417_c2_g5_i1	18	24	4736	4612	2648.79	18.5176	5279.06	285.083	8.15524	0.00510175	0.0119531	Q2HBH8	XP_001228942.1	Uncharacterized protein	CHGG_02426	Chaetomium globosum (strain ATCC 6205 / CBS 148.51 / DSM 1962 / NBRC 6347 / NRRL 1970) (Soil fungus)	-	-	-	-	-	-	-	-	-	-	-
TRINITY_DN8107_c2_g8_i1	26	32	6378	6531	3659.14	25.5651	7292.71	285.26	8.15613	0.00477118	0.011303	G2Q1Y3	XP_003659460.1	Uncharacterized protein	MYCTH_2296531	Myceliophthora thermophila (strain ATCC 42464 / BCRC 31852 / DSM 1799) (Sporotrichum thermophile)	-	-	-	GO:0016491	oxidoreductase activity [GO:0016491]	-	-	oxidoreductase activity [GO:0016491]	-	mtm:MYCTH_2296531;	-
TRINITY_DN7492_c6_g4_i1	13	12	2849	2842	1612.71	11.0087	3214.42	291.988	8.18977	0.00539732	0.0125282	G2Q0Q4	XP_003660161.1	Palmitoyltransferase (EC 2.3.1.225)	MYCTH_2298114	Myceliophthora thermophila (strain ATCC 42464 / BCRC 31852 / DSM 1799) (Sporotrichum thermophile)	2.3.1.225	-	-	GO:0016021; GO:0019706	integral component of membrane [GO:0016021]; protein-cysteine S-palmitoyltransferase activity [GO:0019706]	-	integral component of membrane [GO:0016021]	protein-cysteine S-palmitoyltransferase activity [GO:0019706]	K16675;	mtm:MYCTH_2298114;	-
TRINITY_DN7707_c2_g5_i1	16	6	2504	2507	1420.04	9.6604	2830.41	292.991	8.19471	0.00546458	0.0126543	G2QQC2	XP_003667030.1	Uncharacterized protein	MYCTH_2312344	Myceliophthora thermophila (strain ATCC 42464 / BCRC 31852 / DSM 1799) (Sporotrichum thermophile)	-	-	-	-	-	-	-	-	-	mtm:MYCTH_2312344;	-
TRINITY_DN4720_c0_g1_i1	15	8	2576	2675	1488.44	10.1098	2966.76	293.453	8.19699	0.00542859	0.0125874	G2Q7P1	XP_003661344.1	Mur_ligase_M domain-containing protein	MYCTH_2300611	Myceliophthora thermophila (strain ATCC 42464 / BCRC 31852 / DSM 1799) (Sporotrichum thermophile)	-	-	-	GO:0004326; GO:0005524	ATP binding [GO:0005524]; tetrahydrofolylpolyglutamate synthase activity [GO:0004326]	-	-	ATP binding [GO:0005524]; tetrahydrofolylpolyglutamate synthase activity [GO:0004326]	K20457;	mtm:MYCTH_2300611;	Metabolic pathways; Folate biosynthesis;
TRINITY_DN7565_c1_g2_i38	18	8	3010	3014	1707.01	11.4223	3402.6	297.892	8.21864	0.00526299	0.0122652	G2QSF9	XP_003648976.1	Uncharacterized protein	THITE_2107054	Thielavia terrestris (strain ATCC 38088 / NRRL 8126) (Acremonium alabamense)	-	-	-	-	-	-	-	-	K00846;	ttt:THITE_2107054;	Metabolic pathways; Microbial metabolism in diverse environments; Fructose and mannose metabolism;
TRINITY_DN56319_c0_g2_i1	4	0	500	424	261.516	1.74991	521.283	297.892	8.21864	0.00605223	0.0138199	M2S2N0	XP_007702592.1	F-box domain-containing protein	COCSADRAFT_39189	Cochliobolus sativus (strain ND90Pr / ATCC 201652) (Common root rot and spot blotch fungus) (Bipolaris sorokiniana)	-	-	-	-	-	-	-	-	-	bsc:COCSADRAFT_39189;	-
TRINITY_DN7794_c4_g4_i1	2	0	226	237	131.242	0.874954	261.609	298.998	8.22399	0.00682966	0.0153323	G2QB36	XP_003661219.1	Uncharacterized protein	MYCTH_2300343	Myceliophthora thermophila (strain ATCC 42464 / BCRC 31852 / DSM 1799) (Sporotrichum thermophile)	-	-	-	-	-	-	-	-	-	mtm:MYCTH_2300343;	-
TRINITY_DN7669_c3_g2_i1	0	4	432	509	266.958	1.77384	532.143	299.994	8.22879	0.0059441	0.0136095	Q2GV49	XP_001225811.1	ATP-dependent rRNA helicase SPB4 (EC 3.6.4.13)	SPB4 CHGG_08155	Chaetomium globosum (strain ATCC 6205 / CBS 148.51 / DSM 1962 / NBRC 6347 / NRRL 1970) (Soil fungus)	3.6.4.13	-	-	GO:0003723; GO:0003724; GO:0005524; GO:0005730; GO:0006364	nucleolus [GO:0005730]; ATP binding [GO:0005524]; RNA binding [GO:0003723]; RNA helicase activity [GO:0003724]; rRNA processing [GO:0006364]	rRNA processing [GO:0006364]	nucleolus [GO:0005730]	ATP binding [GO:0005524]; RNA binding [GO:0003723]; RNA helicase activity [GO:0003724]	K14809	-	-
TRINITY_DN56513_c2_g2_i2	0	1	113	123	66.9134	0.443461	133.383	300.778	8.23255	0.00880063	0.0191311	A0A0M9VS29	KOS17259.1	60S ribosomal protein L17	ESCO_006388	Escovopsis weberi	-	-	-	GO:0003735; GO:0006412; GO:0015934	large ribosomal subunit [GO:0015934]; structural constituent of ribosome [GO:0003735]; translation [GO:0006412]	translation [GO:0006412]	large ribosomal subunit [GO:0015934]	structural constituent of ribosome [GO:0003735]	K02880	-	Ribosome;
TRINITY_DN7600_c0_g1_i1	2	0	213	257	133.355	0.874954	265.834	303.827	8.2471	0.00673505	0.0151502	G2R432	XP_003651510.1	PKS_ER domain-containing protein	THITE_2111907	Thielavia terrestris (strain ATCC 38088 / NRRL 8126) (Acremonium alabamense)	-	-	-	GO:0016491	oxidoreductase activity [GO:0016491]	-	-	oxidoreductase activity [GO:0016491]	K07512;	ttt:THITE_2111907;	-
TRINITY_DN7312_c0_g1_i1	6	8	1658	1668	942.448	6.17255	1878.72	304.368	8.24967	0.00534949	0.0124383	G2Q7P7	XP_003662151.1	Uncharacterized protein	MYCTH_2302387	Myceliophthora thermophila (strain ATCC 42464 / BCRC 31852 / DSM 1799) (Sporotrichum thermophile)	-	-	-	GO:0000339; GO:0005846; GO:0045292; GO:0051028	nuclear cap binding complex [GO:0005846]; RNA cap binding [GO:0000339]; mRNA cis splicing, via spliceosome [GO:0045292]; mRNA transport [GO:0051028]	mRNA cis splicing, via spliceosome [GO:0045292]; mRNA transport [GO:0051028]	nuclear cap binding complex [GO:0005846]	RNA cap binding [GO:0000339]	K12882;	mtm:MYCTH_2302387;	Spliceosome; RNA transport; mRNA surveillance pathway;
TRINITY_DN7550_c2_g7_i1	24	25	5991	5718	3316.5	21.586	6611.41	306.283	8.25872	0.00452121	0.0107984	A0A175W282	KXX77877.1	Uncharacterized protein	MMYC01_205775	Madurella mycetomatis	-	-	-	-	-	-	-	-	-	-	-
TRINITY_DN6812_c0_g1_i1	0	2	242	241	136.847	0.886922	272.807	307.589	8.26486	0.00655854	0.0148045	G2QYL7	XP_003651741.1	Origin recognition complex subunit 1	THITE_2112355	Thielavia terrestris (strain ATCC 38088 / NRRL 8126) (Acremonium alabamense)	-	-	-	GO:0003677; GO:0003682; GO:0005524; GO:0005634; GO:0006260	nucleus [GO:0005634]; ATP binding [GO:0005524]; chromatin binding [GO:0003682]; DNA binding [GO:0003677]; DNA replication [GO:0006260]	DNA replication [GO:0006260]	nucleus [GO:0005634]	ATP binding [GO:0005524]; DNA binding [GO:0003677]; chromatin binding [GO:0003682]	K02603;	ttt:THITE_2112355;	Cell cycle; Cell cycle - yeast; Meiosis - yeast;
TRINITY_DN7434_c5_g9_i1	0	2	221	265	137.879	0.886922	274.871	309.916	8.27573	0.00652346	0.014739	Q2HH82	XP_001219643.1	Uncharacterized protein	CHGG_00422	Chaetomium globosum (strain ATCC 6205 / CBS 148.51 / DSM 1962 / NBRC 6347 / NRRL 1970) (Soil fungus)	-	-	-	GO:0005815	microtubule organizing center [GO:0005815]	-	microtubule organizing center [GO:0005815]	-	K16584	-	-
TRINITY_DN7393_c1_g11_i2	8	7	1805	1835	1031.42	6.60404	2056.25	311.362	8.28245	0.00522435	0.0121993	Q2H4F6	XP_001222554.1	Uncharacterized protein	CHGG_06459	Chaetomium globosum (strain ATCC 6205 / CBS 148.51 / DSM 1962 / NBRC 6347 / NRRL 1970) (Soil fungus)	-	-	-	GO:0003676; GO:0003968	nucleic acid binding [GO:0003676]; RNA-directed 5'-3' RNA polymerase activity [GO:0003968]	-	-	RNA-directed 5'-3' RNA polymerase activity [GO:0003968]; nucleic acid binding [GO:0003676]	K11699	-	-
TRINITY_DN7912_c2_g2_i2	13	21	4128	4144	2343.72	14.9999	4672.45	311.499	8.28308	0.00475591	0.0112737	Q2HH63	XP_001219662.1	Protein transport protein SEC24	SEC24 CHGG_00441	Chaetomium globosum (strain ATCC 6205 / CBS 148.51 / DSM 1962 / NBRC 6347 / NRRL 1970) (Soil fungus)	-	-	-	GO:0000139; GO:0005789; GO:0006886; GO:0006888; GO:0008270; GO:0030127	COPII vesicle coat [GO:0030127]; endoplasmic reticulum membrane [GO:0005789]; Golgi membrane [GO:0000139]; zinc ion binding [GO:0008270]; endoplasmic reticulum to Golgi vesicle-mediated transport [GO:0006888]; intracellular protein transport [GO:0006886]	endoplasmic reticulum to Golgi vesicle-mediated transport [GO:0006888]; intracellular protein transport [GO:0006886]	COPII vesicle coat [GO:0030127]; Golgi membrane [GO:0000139]; endoplasmic reticulum membrane [GO:0005789]	zinc ion binding [GO:0008270]	K14007	-	Protein processing in endoplasmic reticulum;
TRINITY_DN7220_c0_g4_i2	32	38	8588	8477	4834.42	30.8508	9638	312.407	8.28728	0.00404064	0.00981055	A0A0C3GUR3	KIM94086.1	Carrier domain-containing protein	OIDMADRAFT_45882	Oidiodendron maius Zn	-	-	-	GO:0008152; GO:0016740; GO:0031177	phosphopantetheine binding [GO:0031177]; transferase activity [GO:0016740]; metabolic process [GO:0008152]	metabolic process [GO:0008152]	-	phosphopantetheine binding [GO:0031177]; transferase activity [GO:0016740]	-	-	-
TRINITY_DN7992_c5_g1_i1	6	4	1243	1191	689.39	4.3987	1374.38	312.451	8.28749	0.00525709	0.0122558	G2RE51	XP_003656414.1	Hydrolase_4 domain-containing protein	THITE_2120995	Thielavia terrestris (strain ATCC 38088 / NRRL 8126) (Acremonium alabamense)	-	-	-	GO:0016021	integral component of membrane [GO:0016021]	-	integral component of membrane [GO:0016021]	-	K06889;	ttt:THITE_2120995;	-
TRINITY_DN7769_c1_g2_i1	18	19	4484	4578	2567.8	16.3003	5119.31	314.061	8.2949	0.00464376	0.0110463	Q2GUS6	XP_001225934.1	Uncharacterized protein	CHGG_08278	Chaetomium globosum (strain ATCC 6205 / CBS 148.51 / DSM 1962 / NBRC 6347 / NRRL 1970) (Soil fungus)	-	-	-	GO:0005783; GO:0045047	endoplasmic reticulum [GO:0005783]; protein targeting to ER [GO:0045047]	protein targeting to ER [GO:0045047]	endoplasmic reticulum [GO:0005783]	-	-	-	-
TRINITY_DN7809_c2_g2_i2	6	6	1452	1503	837.396	5.28563	1669.51	315.858	8.30313	0.00517862	0.0121063	G2QZ05	XP_003651773.1	AAA domain-containing protein	THITE_2112421	Thielavia terrestris (strain ATCC 38088 / NRRL 8126) (Acremonium alabamense)	-	-	-	GO:0005634; GO:0006281	nucleus [GO:0005634]; DNA repair [GO:0006281]	DNA repair [GO:0006281]	nucleus [GO:0005634]	-	K06662;	ttt:THITE_2112421;	-
TRINITY_DN8048_c3_g2_i1	8	6	1735	1715	977.338	6.16058	1948.52	316.288	8.30509	0.00515426	0.0120558	G2Q228	XP_003660306.1	Dihydroxyacetone kinase	MYCTH_40719	Myceliophthora thermophila (strain ATCC 42464 / BCRC 31852 / DSM 1799) (Sporotrichum thermophile)	-	-	-	GO:0004371; GO:0005524; GO:0006071	ATP binding [GO:0005524]; glycerone kinase activity [GO:0004371]; glycerol metabolic process [GO:0006071]	glycerol metabolic process [GO:0006071]	-	ATP binding [GO:0005524]; glycerone kinase activity [GO:0004371]	K00863;	mtm:MYCTH_40719;	-
TRINITY_DN8045_c1_g2_i6	24	22	5703	5694	3228.8	20.2556	6437.35	317.806	8.312	0.00437732	0.0105128	G2Q2Q7	XP_003658721.1	Uncharacterized protein	MYCTH_2294835	Myceliophthora thermophila (strain ATCC 42464 / BCRC 31852 / DSM 1799) (Sporotrichum thermophile)	-	-	-	GO:0006396	RNA processing [GO:0006396]	RNA processing [GO:0006396]	-	-	K13217;	mtm:MYCTH_2294835;	-
TRINITY_DN4054_c0_g1_i1	4	6	1239	1243	703.182	4.41067	1401.95	317.855	8.31222	0.0051574	0.0120623	Q2GXB8	XP_001225042.1	Lipase_3 domain-containing protein	CHGG_07386	Chaetomium globosum (strain ATCC 6205 / CBS 148.51 / DSM 1962 / NBRC 6347 / NRRL 1970) (Soil fungus)	-	-	-	GO:0006629; GO:0016787	hydrolase activity [GO:0016787]; lipid metabolic process [GO:0006629]	lipid metabolic process [GO:0006629]	-	hydrolase activity [GO:0016787]	-	-	-
TRINITY_DN7303_c4_g2_i1	8	8	2039	1943	1127.72	7.0475	2248.38	319.033	8.31756	0.00507548	0.0118979	G2QYT0	XP_003652608.1	DHO_dh domain-containing protein	THITE_2114255	Thielavia terrestris (strain ATCC 38088 / NRRL 8126) (Acremonium alabamense)	-	-	-	GO:0004152; GO:0005737; GO:0006207; GO:0016021	cytoplasm [GO:0005737]; integral component of membrane [GO:0016021]; dihydroorotate dehydrogenase activity [GO:0004152]; 'de novo' pyrimidine nucleobase biosynthetic process [GO:0006207]	'de novo' pyrimidine nucleobase biosynthetic process [GO:0006207]	cytoplasm [GO:0005737]; integral component of membrane [GO:0016021]	dihydroorotate dehydrogenase activity [GO:0004152]	K00254;	ttt:THITE_2114255;	Metabolic pathways; Pyrimidine metabolism;
TRINITY_DN7533_c4_g5_i2	4	4	1043	958	566.53	3.52375	1129.54	320.549	8.3244	0.00515119	0.0120496	A0A175WAJ1	KXX80481.1	Transgelin	MMYC01_202446	Madurella mycetomatis	-	-	-	-	-	-	-	-	K20526	-	-
TRINITY_DN7596_c4_g2_i2	105	93	24979	24761	14090.1	87.1769	28093.1	322.254	8.33205	0.00275299	0.00714753	Q2GQ18	XP_001227863.1	APH domain-containing protein	CHGG_09936	Chaetomium globosum (strain ATCC 6205 / CBS 148.51 / DSM 1962 / NBRC 6347 / NRRL 1970) (Soil fungus)	-	-	-	-	-	-	-	-	-	-	-
TRINITY_DN8036_c1_g5_i2	43	32	9211	9644	5343.26	33.0023	10653.5	322.812	8.33455	0.00380465	0.00933267	Q2GQX3	XP_001227558.1	Uncharacterized protein	CHGG_09631	Chaetomium globosum (strain ATCC 6205 / CBS 148.51 / DSM 1962 / NBRC 6347 / NRRL 1970) (Soil fungus)	-	-	-	GO:0004619; GO:0005737; GO:0006007; GO:0030145	cytoplasm [GO:0005737]; manganese ion binding [GO:0030145]; phosphoglycerate mutase activity [GO:0004619]; glucose catabolic process [GO:0006007]	glucose catabolic process [GO:0006007]	cytoplasm [GO:0005737]	manganese ion binding [GO:0030145]; phosphoglycerate mutase activity [GO:0004619]	K15633	-	Metabolic pathways; Biosynthesis of secondary metabolites; Microbial metabolism in diverse environments; Biosynthesis of antibiotics; Carbon metabolism; Biosynthesis of amino acids; Glycolysis_Gluconeogenesis; Methane metabolism; Glycine, serine and threonine metabolism;
TRINITY_DN8057_c1_g1_i14	40	60	12640	12594	7148.39	44.1067	14252.7	323.14	8.33602	0.00348227	0.00867761	B2AMC9	XP_001905281.1	Podospora anserina S mat+ genomic DNA chromosome 5, supercontig 8	PODANS_5_7560	Podospora anserina (strain S / ATCC MYA-4624 / DSM 980 / FGSC 10383) (Pleurage anserina)	-	-	-	-	-	-	-	-	K01974	pan:PODANSg2304;	-
TRINITY_DN6076_c0_g2_i1	8	4	1586	1441	856.919	5.27366	1708.56	323.981	8.33976	0.00505403	0.011854	G2Q3X1	XP_003660519.1	CDC73_C domain-containing protein	MYCTH_2298931	Myceliophthora thermophila (strain ATCC 42464 / BCRC 31852 / DSM 1799) (Sporotrichum thermophile)	-	-	-	GO:0006368; GO:0016570; GO:0016593	Cdc73/Paf1 complex [GO:0016593]; histone modification [GO:0016570]; transcription elongation from RNA polymerase II promoter [GO:0006368]	histone modification [GO:0016570]; transcription elongation from RNA polymerase II promoter [GO:0006368]	Cdc73/Paf1 complex [GO:0016593]	-	K15175;	mtm:MYCTH_2298931;	-
TRINITY_DN7800_c2_g8_i1	30	20	6389	6234	3575.32	21.9935	7128.64	324.124	8.3404	0.00419339	0.0101274	G2QQ74	XP_003666982.1	UNC45-central domain-containing protein	MYCTH_2312238	Myceliophthora thermophila (strain ATCC 42464 / BCRC 31852 / DSM 1799) (Sporotrichum thermophile)	-	-	-	-	-	-	-	-	K21991;	mtm:MYCTH_2312238;	-
TRINITY_DN6586_c0_g2_i1	7	6	1588	1697	931.051	5.7231	1856.38	324.366	8.34148	0.00503658	0.0118248	G2QXW9	XP_003649573.1	Phosphatidylserine decarboxylase proenzyme 1, mitochondrial (EC 4.1.1.65) [Cleaved into: Phosphatidylserine decarboxylase 1 beta chain; Phosphatidylserine decarboxylase 1 alpha chain]	PSD1 THITE_2108194	Thielavia terrestris (strain ATCC 38088 / NRRL 8126) (Acremonium alabamense)	4.1.1.65	PATHWAY: Phospholipid metabolism; phosphatidylethanolamine biosynthesis; phosphatidylethanolamine from CDP-diacylglycerol: step 2/2. {ECO:0000256|HAMAP-Rule:MF_03208}.	UPA00558;UER00616	GO:0004609; GO:0006646; GO:0006656; GO:0010636; GO:0010954; GO:0016540; GO:0031305	integral component of mitochondrial inner membrane [GO:0031305]; phosphatidylserine decarboxylase activity [GO:0004609]; phosphatidylcholine biosynthetic process [GO:0006656]; phosphatidylethanolamine biosynthetic process [GO:0006646]; positive regulation of mitochondrial fusion [GO:0010636]; positive regulation of protein processing [GO:0010954]; protein autoprocessing [GO:0016540]	phosphatidylcholine biosynthetic process [GO:0006656]; phosphatidylethanolamine biosynthetic process [GO:0006646]; positive regulation of mitochondrial fusion [GO:0010636]; positive regulation of protein processing [GO:0010954]; protein autoprocessing [GO:0016540]	integral component of mitochondrial inner membrane [GO:0031305]	phosphatidylserine decarboxylase activity [GO:0004609]	K01613;	ttt:THITE_2108194;	Metabolic pathways; Biosynthesis of secondary metabolites; Glycerophospholipid metabolism;
TRINITY_DN4010_c0_g1_i1	6	9	1933	1953	1100.86	6.61601	2195.11	331.788	8.37412	0.00488353	0.0115263	G2QJU7	XP_003665098.1	Kynurenine 3-monooxygenase (EC 1.14.13.9) (Biosynthesis of nicotinic acid protein 4) (Kynurenine 3-hydroxylase)	BNA4 MYCTH_2308449	Myceliophthora thermophila (strain ATCC 42464 / BCRC 31852 / DSM 1799) (Sporotrichum thermophile)	1.14.13.9	PATHWAY: Cofactor biosynthesis; NAD(+) biosynthesis; quinolinate from L-kynurenine: step 1/3. {ECO:0000256|HAMAP-Rule:MF_03018}.	UPA00253;UER00328	GO:0004502; GO:0005741; GO:0006569; GO:0016021; GO:0019805; GO:0034354; GO:0043420; GO:0071949	integral component of membrane [GO:0016021]; mitochondrial outer membrane [GO:0005741]; FAD binding [GO:0071949]; kynurenine 3-monooxygenase activity [GO:0004502]; 'de novo' NAD biosynthetic process from tryptophan [GO:0034354]; anthranilate metabolic process [GO:0043420]; quinolinate biosynthetic process [GO:0019805]; tryptophan catabolic process [GO:0006569]	'de novo' NAD biosynthetic process from tryptophan [GO:0034354]; anthranilate metabolic process [GO:0043420]; quinolinate biosynthetic process [GO:0019805]; tryptophan catabolic process [GO:0006569]	integral component of membrane [GO:0016021]; mitochondrial outer membrane [GO:0005741]	FAD binding [GO:0071949]; kynurenine 3-monooxygenase activity [GO:0004502]	K00486;	mtm:MYCTH_2308449;	Metabolic pathways; Tryptophan metabolism;
TRINITY_DN7538_c4_g2_i2	2	6	1043	1050	592.896	3.53572	1182.26	334.375	8.38532	0.00492932	0.0116094	Q2GYG3	XP_001224647.1	Uncharacterized protein	CHGG_06991	Chaetomium globosum (strain ATCC 6205 / CBS 148.51 / DSM 1962 / NBRC 6347 / NRRL 1970) (Soil fungus)	-	-	-	GO:0003676; GO:0004386; GO:0005524	ATP binding [GO:0005524]; helicase activity [GO:0004386]; nucleic acid binding [GO:0003676]	-	-	ATP binding [GO:0005524]; helicase activity [GO:0004386]; nucleic acid binding [GO:0003676]	K12813	-	Spliceosome;
TRINITY_DN7619_c4_g2_i7	61	47	14221	14052	8007.86	47.5288	15968.2	335.969	8.39218	0.00322567	0.00814574	G2Q5F8	XP_003659034.1	J domain-containing protein	MYCTH_76502	Myceliophthora thermophila (strain ATCC 42464 / BCRC 31852 / DSM 1799) (Sporotrichum thermophile)	-	-	-	GO:0016021	integral component of membrane [GO:0016021]	-	integral component of membrane [GO:0016021]	-	-	mtm:MYCTH_76502;	-
TRINITY_DN7605_c3_g1_i1	2	5	895	965	527.13	3.09226	1051.17	339.936	8.40912	0.00488609	0.0115315	G2Q4D9	XP_003660579.1	Uncharacterized protein	MYCTH_2299043	Myceliophthora thermophila (strain ATCC 42464 / BCRC 31852 / DSM 1799) (Sporotrichum thermophile)	-	-	-	GO:0002181; GO:0003676; GO:0005524; GO:0006417; GO:0010494	cytoplasmic stress granule [GO:0010494]; ATP binding [GO:0005524]; nucleic acid binding [GO:0003676]; cytoplasmic translation [GO:0002181]; regulation of translation [GO:0006417]	cytoplasmic translation [GO:0002181]; regulation of translation [GO:0006417]	cytoplasmic stress granule [GO:0010494]	ATP binding [GO:0005524]; nucleic acid binding [GO:0003676]	K18664;	mtm:MYCTH_2299043;	-
TRINITY_DN8080_c2_g3_i2	4	8	1614	1589	907.129	5.29759	1808.96	341.468	8.41561	0.00477632	0.011309	G2Q779	XP_003660902.1	Uncharacterized protein	MYCTH_112826	Myceliophthora thermophila (strain ATCC 42464 / BCRC 31852 / DSM 1799) (Sporotrichum thermophile)	-	-	-	-	-	-	-	-	-	mtm:MYCTH_112826;	-
TRINITY_DN8074_c2_g2_i1	8	6	1810	1932	1060.39	6.16058	2114.62	343.249	8.42311	0.00474374	0.0112469	G2QNC1	XP_003667239.1	AIP3 domain-containing protein	MYCTH_2312860	Myceliophthora thermophila (strain ATCC 42464 / BCRC 31852 / DSM 1799) (Sporotrichum thermophile)	-	-	-	GO:0005519; GO:0051125	cytoskeletal regulatory protein binding [GO:0005519]; regulation of actin nucleation [GO:0051125]	regulation of actin nucleation [GO:0051125]	-	cytoskeletal regulatory protein binding [GO:0005519]	-	mtm:MYCTH_2312860;	-
TRINITY_DN7675_c3_g4_i1	8	1	1157	1240	679.267	3.94328	1354.59	343.519	8.42425	0.00482507	0.0114086	G2Q3V8	XP_003660506.1	Uncharacterized protein	MYCTH_2298918	Myceliophthora thermophila (strain ATCC 42464 / BCRC 31852 / DSM 1799) (Sporotrichum thermophile)	-	-	-	GO:0016021	integral component of membrane [GO:0016021]	-	integral component of membrane [GO:0016021]	-	K21989;	mtm:MYCTH_2298918;	-
TRINITY_DN5202_c0_g2_i1	8	4	1654	1590	918.536	5.27366	1831.8	347.349	8.44024	0.00471525	0.0111895	G2R0V9	XP_003651989.1	Glycosyltransferase family 32 protein	THITE_2095073	Thielavia terrestris (strain ATCC 38088 / NRRL 8126) (Acremonium alabamense)	-	-	-	GO:0000009	alpha-1,6-mannosyltransferase activity [GO:0000009]	-	-	alpha-1,6-mannosyltransferase activity [GO:0000009]	K05528;	ttt:THITE_2095073;	Metabolic pathways; Various types of N-glycan biosynthesis;
TRINITY_DN7348_c4_g1_i1	34	37	9672	9588	5454.66	31.2823	10878	347.738	8.44186	0.00348126	0.00867761	G2QU10	XP_003650807.1	MFS domain-containing protein	THITE_2110636	Thielavia terrestris (strain ATCC 38088 / NRRL 8126) (Acremonium alabamense)	-	-	-	GO:0016021; GO:0022857	integral component of membrane [GO:0016021]; transmembrane transporter activity [GO:0022857]	-	integral component of membrane [GO:0016021]	transmembrane transporter activity [GO:0022857]	-	ttt:THITE_2110636;	-
TRINITY_DN7682_c6_g12_i1	6	2	1063	1106	614.496	3.51178	1225.48	348.962	8.44693	0.00475977	0.0112768	Q2GQL6	XP_001227665.1	Uncharacterized protein	CHGG_09738	Chaetomium globosum (strain ATCC 6205 / CBS 148.51 / DSM 1962 / NBRC 6347 / NRRL 1970) (Soil fungus)	-	-	-	-	-	-	-	-	-	-	-
TRINITY_DN7751_c2_g11_i1	2	8	1369	1377	777.763	4.42264	1551.1	350.719	8.45417	0.00466712	0.0110898	G2QRR7	XP_003650547.1	TPR_MLP1_2 domain-containing protein	THITE_2142144	Thielavia terrestris (strain ATCC 38088 / NRRL 8126) (Acremonium alabamense)	-	-	-	GO:0005623; GO:0006606	cell [GO:0005623]; protein import into nucleus [GO:0006606]	protein import into nucleus [GO:0006606]	cell [GO:0005623]	-	K09291;	ttt:THITE_2142144;	RNA transport;
TRINITY_DN9961_c0_g1_i1	1	1	266	286	156.417	0.880938	311.953	354.115	8.46807	0.00578048	0.0132833	G2QJD2	XP_003664934.1	DPBB_1 domain-containing protein	MYCTH_2119829	Myceliophthora thermophila (strain ATCC 42464 / BCRC 31852 / DSM 1799) (Sporotrichum thermophile)	-	-	-	-	-	-	-	-	-	mtm:MYCTH_2119829;	-
TRINITY_DN7797_c0_g4_i13	6	6	1602	1712	939.026	5.28563	1872.77	354.313	8.46888	0.00461581	0.0109901	G2QMZ6	XP_003667114.1	Uncharacterized protein	MYCTH_2312551	Myceliophthora thermophila (strain ATCC 42464 / BCRC 31852 / DSM 1799) (Sporotrichum thermophile)	-	-	-	GO:0006520; GO:0016765; GO:0030170	pyridoxal phosphate binding [GO:0030170]; transferase activity, transferring alkyl or aryl (other than methyl) groups [GO:0016765]; cellular amino acid metabolic process [GO:0006520]	cellular amino acid metabolic process [GO:0006520]	-	pyridoxal phosphate binding [GO:0030170]; transferase activity, transferring alkyl or aryl (other than methyl) groups [GO:0016765]	K17069;	mtm:MYCTH_2312551;	-
TRINITY_DN7986_c1_g2_i2	22	34	7803	7817	4423.77	24.7022	8822.84	357.169	8.48046	0.00357589	0.00886513	Q2HDS2	XP_001220853.1	MGS domain-containing protein	CHGG_01632	Chaetomium globosum (strain ATCC 6205 / CBS 148.51 / DSM 1962 / NBRC 6347 / NRRL 1970) (Soil fungus)	-	-	-	GO:0003937; GO:0004643; GO:0006164	IMP cyclohydrolase activity [GO:0003937]; phosphoribosylaminoimidazolecarboxamide formyltransferase activity [GO:0004643]; purine nucleotide biosynthetic process [GO:0006164]	purine nucleotide biosynthetic process [GO:0006164]	-	IMP cyclohydrolase activity [GO:0003937]; phosphoribosylaminoimidazolecarboxamide formyltransferase activity [GO:0004643]	K00602	-	Metabolic pathways; Biosynthesis of secondary metabolites; Biosynthesis of antibiotics; Purine metabolism; One carbon pool by folate;
TRINITY_DN7351_c1_g1_i2	68	66	18750	18746	10619	59.0168	21179	358.864	8.48729	0.0027179	0.00707318	G2Q603	XP_003659925.1	Uncharacterized protein	MYCTH_2076744	Myceliophthora thermophila (strain ATCC 42464 / BCRC 31852 / DSM 1799) (Sporotrichum thermophile)	-	-	-	-	-	-	-	-	-	mtm:MYCTH_2076744;	-
TRINITY_DN1173_c0_g1_i2	26	42	9545	9540	5404.92	29.9998	10779.8	359.331	8.48917	0.00336312	0.00842965	Q2H4M0	XP_001222490.1	Zn(2)-C6 fungal-type domain-containing protein	CHGG_06395	Chaetomium globosum (strain ATCC 6205 / CBS 148.51 / DSM 1962 / NBRC 6347 / NRRL 1970) (Soil fungus)	-	-	-	GO:0000981; GO:0005634; GO:0008270	nucleus [GO:0005634]; DNA-binding transcription factor activity, RNA polymerase II-specific [GO:0000981]; zinc ion binding [GO:0008270]	-	nucleus [GO:0005634]	DNA-binding transcription factor activity, RNA polymerase II-specific [GO:0000981]; zinc ion binding [GO:0008270]	-	-	-
TRINITY_DN7717_c0_g1_i1	0	2	294	277	161.634	0.886922	322.381	363.483	8.50574	0.00559668	0.0129134	-	-	-	-	-	-	-	-	-	-	-	-	-	-	-	-
TRINITY_DN7061_c1_g1_i3	9	1	1455	1372	800.243	4.38075	1596.11	364.345	8.50916	0.00453374	0.0108232	Q7SGX4	XP_965295.2	tRNA-dihydrouridine synthase 4	NCU03195	Neurospora crassa (strain ATCC 24698 / 74-OR23-1A / CBS 708.71 / DSM 1257 / FGSC 987)	-	-	-	GO:0017150; GO:0050660	flavin adenine dinucleotide binding [GO:0050660]; tRNA dihydrouridine synthase activity [GO:0017150]	-	-	flavin adenine dinucleotide binding [GO:0050660]; tRNA dihydrouridine synthase activity [GO:0017150]	K05545;	ncr:NCU03195;	-
TRINITY_DN7878_c1_g13_i1	2	2	589	554	323.54	1.76188	645.319	366.268	8.51676	0.00484187	0.0114409	G2QEW0	XP_003664234.1	zf-primase domain-containing protein	MYCTH_2306826	Myceliophthora thermophila (strain ATCC 42464 / BCRC 31852 / DSM 1799) (Sporotrichum thermophile)	-	-	-	GO:0003690; GO:0003697; GO:0005634; GO:0006270	nucleus [GO:0005634]; double-stranded DNA binding [GO:0003690]; single-stranded DNA binding [GO:0003697]; DNA replication initiation [GO:0006270]	DNA replication initiation [GO:0006270]	nucleus [GO:0005634]	double-stranded DNA binding [GO:0003690]; single-stranded DNA binding [GO:0003697]	K10736;	mtm:MYCTH_2306826;	-
TRINITY_DN7574_c0_g1_i1	2	0	299	269	160.727	0.874954	320.58	366.396	8.51726	0.00562373	0.012968	-	-	-	-	-	-	-	-	-	-	-	-	-	-	-	-
TRINITY_DN8069_c1_g6_i4	54	40	13663	13379	7656.65	41.3622	15271.9	369.224	8.52835	0.00294518	0.00755564	A0A175W4B3	KXX75067.1	Mitochondrial sorting	MMYC01_204503 MMYC01_208788	Madurella mycetomatis	-	-	-	GO:0005524	ATP binding [GO:0005524]	-	-	ATP binding [GO:0005524]	-	-	-
TRINITY_DN7490_c1_g2_i2	7	4	1646	1522	896.607	4.83618	1788.38	369.791	8.53057	0.0044367	0.0106354	G2QQE0	XP_003667048.1	Probable cytosolic iron-sulfur protein assembly protein 1	CIA1 MYCTH_2312382	Myceliophthora thermophila (strain ATCC 42464 / BCRC 31852 / DSM 1799) (Sporotrichum thermophile)	-	-	-	GO:0016226; GO:0097361	CIA complex [GO:0097361]; iron-sulfur cluster assembly [GO:0016226]	iron-sulfur cluster assembly [GO:0016226]	CIA complex [GO:0097361]	-	-	mtm:MYCTH_2312382;	-
TRINITY_DN7347_c4_g10_i1	0	2	262	320	165.049	0.886922	329.211	371.183	8.53599	0.00550095	0.012726	Q2GQX8	XP_001227553.1	Uncharacterized protein	CHGG_09626	Chaetomium globosum (strain ATCC 6205 / CBS 148.51 / DSM 1962 / NBRC 6347 / NRRL 1970) (Soil fungus)	-	-	-	GO:0006270	DNA replication initiation [GO:0006270]	DNA replication initiation [GO:0006270]	-	-	-	-	-
TRINITY_DN7692_c3_g3_i1	42	56	14573	13926	8067.56	43.2078	16091.9	372.43	8.54083	0.00286052	0.0073761	G2QBG8	XP_003663156.1	WD_REPEATS_REGION domain-containing protein	MYCTH_2304670	Myceliophthora thermophila (strain ATCC 42464 / BCRC 31852 / DSM 1799) (Sporotrichum thermophile)	-	-	-	GO:0007165	signal transduction [GO:0007165]	signal transduction [GO:0007165]	-	-	K04536;	mtm:MYCTH_2304670;	Ras signaling pathway; MAPK signaling pathway - yeast; Circadian entrainment;
TRINITY_DN7839_c4_g6_i2	5	3	1217	1113	659.364	3.51777	1315.21	373.877	8.54642	0.00443499	0.010633	Q2HGD6	XP_001219939.1	Uncharacterized protein	CHGG_00718	Chaetomium globosum (strain ATCC 6205 / CBS 148.51 / DSM 1962 / NBRC 6347 / NRRL 1970) (Soil fungus)	-	-	-	GO:0003824	catalytic activity [GO:0003824]	-	-	catalytic activity [GO:0003824]	K12663	-	Peroxisome;
TRINITY_DN4444_c0_g1_i1	5	5	1405	1522	829.319	4.40469	1654.23	375.562	8.55291	0.00438115	0.0105171	A0A175VR86	KXX74006.1	Chaperone protein DnaJ	MMYC01_209355	Madurella mycetomatis	-	-	-	GO:0016021	integral component of membrane [GO:0016021]	-	integral component of membrane [GO:0016021]	-	-	-	-
TRINITY_DN12717_c0_g1_i1	10	4	2098	2040	1171.48	6.14861	2336.81	380.055	8.57006	0.00427178	0.0102932	G9MQX4	XP_013957382.1	Glycoside hydrolase family 55 protein (Fragment)	TRIVIDRAFT_29344	Hypocrea virens (strain Gv29-8 / FGSC 10586) (Gliocladium virens) (Trichoderma virens)	-	-	-	GO:0016787	hydrolase activity [GO:0016787]	-	-	hydrolase activity [GO:0016787]	-	-	-
TRINITY_DN7665_c6_g3_i4	62	66	19093	18992	10783.7	56.392	21510.9	381.453	8.57536	0.00251977	0.00665069	Q2GYH1	XP_001224639.1	Uncharacterized protein	CHGG_06983	Chaetomium globosum (strain ATCC 6205 / CBS 148.51 / DSM 1962 / NBRC 6347 / NRRL 1970) (Soil fungus)	-	-	-	GO:0006457; GO:0031072; GO:0046872; GO:0051082	heat shock protein binding [GO:0031072]; metal ion binding [GO:0046872]; unfolded protein binding [GO:0051082]; protein folding [GO:0006457]	protein folding [GO:0006457]	-	heat shock protein binding [GO:0031072]; metal ion binding [GO:0046872]; unfolded protein binding [GO:0051082]	K14002	-	Protein processing in endoplasmic reticulum;
TRINITY_DN1354_c0_g1_i1	2	0	271	320	167.548	0.874954	334.22	381.986	8.57738	0.00542125	0.0125729	G2QML5	XP_003666440.1	Uncharacterized protein	MYCTH_2311122	Myceliophthora thermophila (strain ATCC 42464 / BCRC 31852 / DSM 1799) (Sporotrichum thermophile)	-	-	-	-	-	-	-	-	-	mtm:MYCTH_2311122;	-
TRINITY_DN4387_c0_g1_i1	2	0	304	288	167.563	0.874954	334.251	382.021	8.57751	0.00540917	0.0125485	A0A175WAN9	KXX80310.1	Putative epoxide hydrolase	MMYC01_201323 MMYC01_203361	Madurella mycetomatis	-	-	-	GO:0033961	cis-stilbene-oxide hydrolase activity [GO:0033961]	-	-	cis-stilbene-oxide hydrolase activity [GO:0033961]	-	-	-
TRINITY_DN8027_c2_g1_i2	6	2	1213	1163	672.574	3.51178	1341.64	382.039	8.57757	0.00435109	0.0104597	Q2GYD2	XP_001224678.1	Uncharacterized protein	CHGG_07022	Chaetomium globosum (strain ATCC 6205 / CBS 148.51 / DSM 1962 / NBRC 6347 / NRRL 1970) (Soil fungus)	-	-	-	-	-	-	-	-	-	-	-
TRINITY_DN7911_c3_g2_i1	15	0	2200	2251	1260.53	6.56215	2514.5	383.182	8.58189	0.00423381	0.0102154	Q2GRW3	XP_001227218.1	Cell division control protein 2	CHGG_09291	Chaetomium globosum (strain ATCC 6205 / CBS 148.51 / DSM 1962 / NBRC 6347 / NRRL 1970) (Soil fungus)	-	-	-	GO:0004674; GO:0005524; GO:0051301	ATP binding [GO:0005524]; protein serine/threonine kinase activity [GO:0004674]; cell division [GO:0051301]	cell division [GO:0051301]	-	ATP binding [GO:0005524]; protein serine/threonine kinase activity [GO:0004674]	K04563	-	MAPK signaling pathway - yeast; Cell cycle - yeast; Meiosis - yeast;
TRINITY_DN7176_c0_g2_i3	21	18	6134	5632	3329.45	17.1693	6641.72	386.837	8.59558	0.00352968	0.00877397	A0A175VRX6	KXX74005.1	Glucan 1,3-beta-glucosidase	MMYC01_209354	Madurella mycetomatis	-	-	-	GO:0016021	integral component of membrane [GO:0016021]	-	integral component of membrane [GO:0016021]	-	-	-	-
TRINITY_DN6150_c0_g2_i3	2	2	638	572	342.335	1.76188	682.908	387.603	8.59843	0.00456271	0.0108839	Q2HGC5	XP_001219950.1	SET domain-containing protein	CHGG_00729	Chaetomium globosum (strain ATCC 6205 / CBS 148.51 / DSM 1962 / NBRC 6347 / NRRL 1970) (Soil fungus)	-	-	-	-	-	-	-	-	-	-	-
TRINITY_DN7052_c0_g1_i6	30	52	12472	12383	7037.21	36.1843	14038.2	387.965	8.59978	0.00285508	0.00736333	G2RF27	XP_003656646.1	Aminotran_1_2 domain-containing protein	THITE_2121569	Thielavia terrestris (strain ATCC 38088 / NRRL 8126) (Acremonium alabamense)	-	-	-	GO:0003824; GO:0009058; GO:0030170	catalytic activity [GO:0003824]; pyridoxal phosphate binding [GO:0030170]; biosynthetic process [GO:0009058]	biosynthetic process [GO:0009058]	-	catalytic activity [GO:0003824]; pyridoxal phosphate binding [GO:0030170]	K00838;	ttt:THITE_2121569;	Metabolic pathways; Biosynthesis of secondary metabolites; Biosynthesis of antibiotics; 2-Oxocarboxylic acid metabolism; Biosynthesis of amino acids; Cysteine and methionine metabolism; Lysine biosynthesis; Tyrosine metabolism; Phenylalanine metabolism; Tryptophan metabolism; Phenylalanine, tyrosine and tryptophan biosynthesis; Ubiquinone and other terpenoid-quinone biosynthesis; Isoquinoline alk…
TRINITY_DN7787_c4_g1_i2	18	20	5720	5811	3265.3	16.7438	6513.86	389.031	8.60374	0.0035249	0.00876424	G2QEQ3	XP_003663081.1	Uncharacterized protein	MYCTH_2304517	Myceliophthora thermophila (strain ATCC 42464 / BCRC 31852 / DSM 1799) (Sporotrichum thermophile)	-	-	-	GO:0000287; GO:0003723; GO:0004652; GO:0005524; GO:0005829; GO:0005847; GO:0006378; GO:0033621; GO:0071050; GO:1990251	cytosol [GO:0005829]; Mmi1 nuclear focus [GO:1990251]; mRNA cleavage and polyadenylation specificity factor complex [GO:0005847]; ATP binding [GO:0005524]; magnesium ion binding [GO:0000287]; polynucleotide adenylyltransferase activity [GO:0004652]; RNA binding [GO:0003723]; mRNA polyadenylation [GO:0006378]; nuclear-transcribed mRNA catabolic process, meiosis-specific transcripts [GO:0033621]; s…	mRNA polyadenylation [GO:0006378]; nuclear-transcribed mRNA catabolic process, meiosis-specific transcripts [GO:0033621]; snoRNA polyadenylation [GO:0071050]	Mmi1 nuclear focus [GO:1990251]; cytosol [GO:0005829]; mRNA cleavage and polyadenylation specificity factor complex [GO:0005847]	ATP binding [GO:0005524]; RNA binding [GO:0003723]; magnesium ion binding [GO:0000287]; polynucleotide adenylyltransferase activity [GO:0004652]	K14376;	mtm:MYCTH_2304517;	mRNA surveillance pathway;
TRINITY_DN7510_c2_g2_i5	10	16	4059	3873	2245.11	11.4701	4478.74	390.47	8.60907	0.00379377	0.00931191	G2RAJ0	XP_003656061.1	Uncharacterized protein	THITE_2120434	Thielavia terrestris (strain ATCC 38088 / NRRL 8126) (Acremonium alabamense)	-	-	-	GO:0003677	DNA binding [GO:0003677]	-	-	DNA binding [GO:0003677]	-	ttt:THITE_2120434;	-
TRINITY_DN7546_c1_g3_i1	4	6	1504	1548	864.324	4.41067	1724.24	390.924	8.61074	0.00420164	0.0101449	G2R829	XP_003654424.1	FHA domain-containing protein	THITE_2117449	Thielavia terrestris (strain ATCC 38088 / NRRL 8126) (Acremonium alabamense)	-	-	-	-	-	-	-	-	K13108;	ttt:THITE_2117449;	-
TRINITY_DN1103_c0_g1_i1	3	3	877	958	519.89	2.64281	1037.14	392.437	8.61632	0.00429594	0.0103458	G2QMN5	XP_003666460.1	FSH1 domain-containing protein	MYCTH_2311164	Myceliophthora thermophila (strain ATCC 42464 / BCRC 31852 / DSM 1799) (Sporotrichum thermophile)	-	-	-	-	-	-	-	-	-	mtm:MYCTH_2311164;	-
TRINITY_DN7845_c2_g8_i4	11	9	3087	3055	1738.88	8.80339	3468.95	394.047	8.62222	0.00394215	0.00960692	Q2H608	XP_001222002.1	Mitochondrial glycine transporter (Solute carrier family 25 member 38 homolog)	CHGG_05907	Chaetomium globosum (strain ATCC 6205 / CBS 148.51 / DSM 1962 / NBRC 6347 / NRRL 1970) (Soil fungus)	-	-	-	GO:0005743; GO:0015187; GO:0016021; GO:1904983	integral component of membrane [GO:0016021]; mitochondrial inner membrane [GO:0005743]; glycine transmembrane transporter activity [GO:0015187]; glycine import into mitochondrion [GO:1904983]	glycine import into mitochondrion [GO:1904983]	integral component of membrane [GO:0016021]; mitochondrial inner membrane [GO:0005743]	glycine transmembrane transporter activity [GO:0015187]	K15118	-	-
TRINITY_DN3838_c0_g1_i1	2	0	335	278	173.325	0.874954	345.775	395.193	8.62641	0.00523203	0.012207	-	-	-	-	-	-	-	-	-	-	-	-	-	-	-	-
TRINITY_DN8062_c2_g5_i2	264	274	84674	82010	47182	237.002	94127.1	397.157	8.63357	0.000963185	0.00322858	G2R380	XP_003651422.1	SMC5-like protein	THITE_2111701	Thielavia terrestris (strain ATCC 38088 / NRRL 8126) (Acremonium alabamense)	-	-	-	GO:0000724; GO:0007062; GO:0030915	Smc5-Smc6 complex [GO:0030915]; double-strand break repair via homologous recombination [GO:0000724]; sister chromatid cohesion [GO:0007062]	double-strand break repair via homologous recombination [GO:0000724]; sister chromatid cohesion [GO:0007062]	Smc5-Smc6 complex [GO:0030915]	-	K22803;	ttt:THITE_2111701;	-
TRINITY_DN7510_c2_g1_i2	9	7	2521	2484	1416.87	7.04152	2826.69	401.433	8.64901	0.00397501	0.0096793	G2R320	XP_003653074.1	Zn(2)-C6 fungal-type domain-containing protein	THITE_2115093	Thielavia terrestris (strain ATCC 38088 / NRRL 8126) (Acremonium alabamense)	-	-	-	GO:0000981; GO:0003677; GO:0005634; GO:0006351; GO:0008270	nucleus [GO:0005634]; DNA binding [GO:0003677]; DNA-binding transcription factor activity, RNA polymerase II-specific [GO:0000981]; zinc ion binding [GO:0008270]; transcription, DNA-templated [GO:0006351]	transcription, DNA-templated [GO:0006351]	nucleus [GO:0005634]	DNA binding [GO:0003677]; DNA-binding transcription factor activity, RNA polymerase II-specific [GO:0000981]; zinc ion binding [GO:0008270]	-	ttt:THITE_2115093;	-
TRINITY_DN7323_c2_g2_i2	28	34	9837	9670	5522.1	27.327	11016.9	403.149	8.65517	0.00295088	0.0075671	G2QBP9	XP_003663237.1	Histone-lysine N-methyltransferase (EC 2.1.1.43)	MYCTH_2304904	Myceliophthora thermophila (strain ATCC 42464 / BCRC 31852 / DSM 1799) (Sporotrichum thermophile)	2.1.1.43	-	-	GO:0005634; GO:0005694; GO:0006354; GO:0006355; GO:0046975	chromosome [GO:0005694]; nucleus [GO:0005634]; histone methyltransferase activity (H3-K36 specific) [GO:0046975]; DNA-templated transcription, elongation [GO:0006354]; regulation of transcription, DNA-templated [GO:0006355]	DNA-templated transcription, elongation [GO:0006354]; regulation of transcription, DNA-templated [GO:0006355]	chromosome [GO:0005694]; nucleus [GO:0005634]	histone methyltransferase activity (H3-K36 specific) [GO:0046975]	K11423;	mtm:MYCTH_2304904;	Lysine degradation;
TRINITY_DN7352_c3_g1_i2	7	3	1620	1518	888.003	4.39272	1771.61	403.307	8.65573	0.00408548	0.00990348	Q2HGT5	XP_001219790.1	Uncharacterized protein	CHGG_00569	Chaetomium globosum (strain ATCC 6205 / CBS 148.51 / DSM 1962 / NBRC 6347 / NRRL 1970) (Soil fungus)	-	-	-	GO:0016021	integral component of membrane [GO:0016021]	-	integral component of membrane [GO:0016021]	-	-	-	-
TRINITY_DN7395_c2_g5_i1	36	30	10351	10469	5894.94	29.053	11760.8	404.806	8.66109	0.00288601	0.00743371	Q2HE71	XP_001220704.1	DNA replication complex GINS protein SLD5	SLD5 CHGG_01483	Chaetomium globosum (strain ATCC 6205 / CBS 148.51 / DSM 1962 / NBRC 6347 / NRRL 1970) (Soil fungus)	-	-	-	GO:0005634; GO:0006261; GO:0007059	nucleus [GO:0005634]; chromosome segregation [GO:0007059]; DNA-dependent DNA replication [GO:0006261]	DNA-dependent DNA replication [GO:0006261]; chromosome segregation [GO:0007059]	nucleus [GO:0005634]	-	K10735	-	-
TRINITY_DN8084_c1_g1_i9	9	3	1787	1989	1069.87	5.26767	2134.48	405.203	8.6625	0.00404052	0.00981055	G2Q8X0	XP_003661560.1	GGACT domain-containing protein	MYCTH_2125279	Myceliophthora thermophila (strain ATCC 42464 / BCRC 31852 / DSM 1799) (Sporotrichum thermophile)	-	-	-	-	-	-	-	-	-	mtm:MYCTH_2125279;	-
TRINITY_DN1733_c0_g1_i1	2	6	1320	1219	718.411	3.53572	1433.29	405.373	8.66311	0.00407584	0.00988558	G2Q678	XP_003660802.1	Uncharacterized protein	MYCTH_97470	Myceliophthora thermophila (strain ATCC 42464 / BCRC 31852 / DSM 1799) (Sporotrichum thermophile)	-	-	-	-	-	-	-	-	-	mtm:MYCTH_97470;	-
TRINITY_DN4928_c0_g1_i1	4	12	2528	2551	1438.03	7.07144	2868.99	405.715	8.66432	0.00391136	0.00954742	Q2H0F3	XP_001223957.1	Uncharacterized protein	CHGG_04743	Chaetomium globosum (strain ATCC 6205 / CBS 148.51 / DSM 1962 / NBRC 6347 / NRRL 1970) (Soil fungus)	-	-	-	GO:0016021	integral component of membrane [GO:0016021]	-	integral component of membrane [GO:0016021]	-	K18158	-	-
TRINITY_DN7468_c1_g1_i1	0	2	345	293	180.412	0.886922	359.937	405.827	8.66472	0.00503831	0.0118277	Q2HG16	XP_001220059.1	TAFII55_N domain-containing protein	CHGG_00838	Chaetomium globosum (strain ATCC 6205 / CBS 148.51 / DSM 1962 / NBRC 6347 / NRRL 1970) (Soil fungus)	-	-	-	GO:0005669; GO:0006367	transcription factor TFIID complex [GO:0005669]; transcription initiation from RNA polymerase II promoter [GO:0006367]	transcription initiation from RNA polymerase II promoter [GO:0006367]	transcription factor TFIID complex [GO:0005669]	-	K03132	-	Basal transcription factors;
TRINITY_DN7802_c0_g3_i2	41	36	12169	12193	6897.3	33.9011	13760.7	405.907	8.665	0.00274015	0.00712202	G2QEF3	XP_003662981.1	STE like transcription factor	MYCTH_115802	Myceliophthora thermophila (strain ATCC 42464 / BCRC 31852 / DSM 1799) (Sporotrichum thermophile)	-	-	-	GO:0003676; GO:0003700; GO:0005634	nucleus [GO:0005634]; DNA-binding transcription factor activity [GO:0003700]; nucleic acid binding [GO:0003676]	-	nucleus [GO:0005634]	DNA-binding transcription factor activity [GO:0003700]; nucleic acid binding [GO:0003676]	K11215;	mtm:MYCTH_115802;	-
TRINITY_DN7289_c3_g3_i5	30	18	7744	7550	4329.05	21.1066	8636.99	409.208	8.67669	0.00311722	0.00792276	A0A175W7R7	KXX79549.1	Uncharacterized protein	MMYC01_203134	Madurella mycetomatis	-	-	-	-	-	-	-	-	-	-	-
TRINITY_DN7940_c0_g12_i1	4	4	1278	1282	724.767	3.52375	1446.01	410.361	8.68075	0.00404371	0.00981618	G4UUX6	EGZ71057.1	p-loop containing nucleoside triphosphate hydrolase protein	NEUTE2DRAFT_92991	Neurospora tetrasperma (strain FGSC 2509 / P0656)	-	-	-	GO:0005524; GO:0016787	ATP binding [GO:0005524]; hydrolase activity [GO:0016787]	-	-	ATP binding [GO:0005524]; hydrolase activity [GO:0016787]	-	-	-
TRINITY_DN7656_c6_g1_i2	121	117	38800	37982	21733.6	104.82	43362.4	413.686	8.69239	0.00163424	0.00473149	G2QQR4	XP_003649610.1	AP-1 complex subunit gamma	THITE_2108304	Thielavia terrestris (strain ATCC 38088 / NRRL 8126) (Acremonium alabamense)	-	-	-	GO:0006886; GO:0016192; GO:0030121	AP-1 adaptor complex [GO:0030121]; intracellular protein transport [GO:0006886]; vesicle-mediated transport [GO:0016192]	intracellular protein transport [GO:0006886]; vesicle-mediated transport [GO:0016192]	AP-1 adaptor complex [GO:0030121]	-	K12391;	ttt:THITE_2108304;	Lysosome;
TRINITY_DN7463_c0_g5_i1	14	11	4154	3930	2287.64	11.0027	4564.28	414.831	8.69638	0.00356044	0.00883324	A0A175VQT4	KXX73867.1	T-complex protein 1 subunit gamma	MMYC01_209665	Madurella mycetomatis	-	-	-	GO:0005524; GO:0005832; GO:0006457; GO:0051082	chaperonin-containing T-complex [GO:0005832]; ATP binding [GO:0005524]; unfolded protein binding [GO:0051082]; protein folding [GO:0006457]	protein folding [GO:0006457]	chaperonin-containing T-complex [GO:0005832]	ATP binding [GO:0005524]; unfolded protein binding [GO:0051082]	K09495	-	-
TRINITY_DN7397_c5_g3_i1	6	5	1801	1761	1008.23	4.84217	2011.61	415.437	8.69848	0.0039408	0.00960438	Q2H9Q1	XP_001229569.1	Uncharacterized protein	CHGG_03053	Chaetomium globosum (strain ATCC 6205 / CBS 148.51 / DSM 1962 / NBRC 6347 / NRRL 1970) (Soil fungus)	-	-	-	-	-	-	-	-	-	-	-
TRINITY_DN1638_c0_g1_i1	4	2	971	972	550.06	2.63683	1097.48	416.213	8.70118	0.00405978	0.00984974	Q2HCM6	Q2HCM6.2	Structure-specific endonuclease subunit SLX4	SLX4 CHGG_02028	Chaetomium globosum (strain ATCC 6205 / CBS 148.51 / DSM 1962 / NBRC 6347 / NRRL 1970) (Soil fungus)	-	-	-	GO:0003677; GO:0006260; GO:0006281; GO:0006310; GO:0017108; GO:0033557	Slx1-Slx4 complex [GO:0033557]; 5'-flap endonuclease activity [GO:0017108]; DNA binding [GO:0003677]; DNA recombination [GO:0006310]; DNA repair [GO:0006281]; DNA replication [GO:0006260]	DNA recombination [GO:0006310]; DNA repair [GO:0006281]; DNA replication [GO:0006260]	Slx1-Slx4 complex [GO:0033557]	5'-flap endonuclease activity [GO:0017108]; DNA binding [GO:0003677]	-	-	-
TRINITY_DN7602_c4_g2_i8	16	10	4272	4166	2388.32	11.4342	4765.21	416.749	8.70303	0.00351711	0.00875126	G2QFJ4	XP_003663661.1	Uncharacterized protein	MYCTH_2305724	Myceliophthora thermophila (strain ATCC 42464 / BCRC 31852 / DSM 1799) (Sporotrichum thermophile)	-	-	-	-	-	-	-	-	K22884;	mtm:MYCTH_2305724;	Calcium signaling pathway;
TRINITY_DN5708_c0_g1_i1	4	1	845	778	459.185	2.19337	916.176	417.703	8.70633	0.0041154	0.00996576	Q2H4A6	XP_001222604.1	Protein kinase domain-containing protein	CHGG_06509	Chaetomium globosum (strain ATCC 6205 / CBS 148.51 / DSM 1962 / NBRC 6347 / NRRL 1970) (Soil fungus)	-	-	-	GO:0004672; GO:0005524	ATP binding [GO:0005524]; protein kinase activity [GO:0004672]	-	-	ATP binding [GO:0005524]; protein kinase activity [GO:0004672]	-	-	-
TRINITY_DN8096_c1_g13_i1	1	0	154	171	92.0743	0.437477	183.711	419.933	8.71402	0.00624808	0.0142068	-	-	-	-	-	-	-	-	-	-	-	-	-	-	-	-
TRINITY_DN4447_c0_g1_i3	0	6	959	1024	561.631	2.66077	1120.6	421.158	8.71822	0.00397994	0.00968643	G2QD69	XP_003662680.1	Uncharacterized protein	MYCTH_2303602	Myceliophthora thermophila (strain ATCC 42464 / BCRC 31852 / DSM 1799) (Sporotrichum thermophile)	-	-	-	GO:0005509	calcium ion binding [GO:0005509]	-	-	calcium ion binding [GO:0005509]	-	mtm:MYCTH_2303602;	-
TRINITY_DN6928_c0_g3_i1	0	4	632	697	376.487	1.77384	751.2	423.487	8.72617	0.00414533	0.010026	A0A175W0C0	KXX76889.1	ATP-dependent RNA helicase drs1	MMYC01_207842	Madurella mycetomatis	-	-	-	GO:0003676; GO:0004386; GO:0005524	ATP binding [GO:0005524]; helicase activity [GO:0004386]; nucleic acid binding [GO:0003676]	-	-	ATP binding [GO:0005524]; helicase activity [GO:0004386]; nucleic acid binding [GO:0003676]	K13181	-	-
TRINITY_DN7307_c3_g3_i8	7	11	2861	3100	1688.44	7.94041	3368.95	424.279	8.72887	0.00367132	0.00906799	G2PZQ9	XP_003658379.1	Protein kinase domain-containing protein	MYCTH_2051419	Myceliophthora thermophila (strain ATCC 42464 / BCRC 31852 / DSM 1799) (Sporotrichum thermophile)	-	-	-	GO:0004672; GO:0005524	ATP binding [GO:0005524]; protein kinase activity [GO:0004672]	-	-	ATP binding [GO:0005524]; protein kinase activity [GO:0004672]	-	mtm:MYCTH_2051419;	-
TRINITY_DN7966_c5_g1_i3	20	16	6039	5877	3372.54	15.8449	6729.24	424.694	8.73028	0.00319144	0.00806992	Q2H5Y5	XP_001222025.1	Ribulose-phosphate 3-epimerase (EC 5.1.3.1)	CHGG_05930	Chaetomium globosum (strain ATCC 6205 / CBS 148.51 / DSM 1962 / NBRC 6347 / NRRL 1970) (Soil fungus)	5.1.3.1	-	-	GO:0004750; GO:0005975; GO:0006098; GO:0046872	metal ion binding [GO:0046872]; ribulose-phosphate 3-epimerase activity [GO:0004750]; carbohydrate metabolic process [GO:0005975]; pentose-phosphate shunt [GO:0006098]	carbohydrate metabolic process [GO:0005975]; pentose-phosphate shunt [GO:0006098]	-	metal ion binding [GO:0046872]; ribulose-phosphate 3-epimerase activity [GO:0004750]	K01783	-	Metabolic pathways; Biosynthesis of secondary metabolites; Microbial metabolism in diverse environments; Biosynthesis of antibiotics; Carbon metabolism; Biosynthesis of amino acids; Pentose phosphate pathway; Pentose and glucuronate interconversions;
TRINITY_DN1502_c0_g1_i1	0	2	354	316	189.507	0.886922	378.127	426.336	8.73585	0.00481037	0.0113791	A0A175WA76	KXX79854.1	O-methylsterigmatocystin oxidoreductase	MMYC01_202441	Madurella mycetomatis	-	-	-	GO:0005506; GO:0016705; GO:0020037	heme binding [GO:0020037]; iron ion binding [GO:0005506]; oxidoreductase activity, acting on paired donors, with incorporation or reduction of molecular oxygen [GO:0016705]	-	-	heme binding [GO:0020037]; iron ion binding [GO:0005506]; oxidoreductase activity, acting on paired donors, with incorporation or reduction of molecular oxygen [GO:0016705]	-	-	-
TRINITY_DN7692_c5_g4_i1	3	2	847	829	474.357	2.19935	946.515	430.361	8.7494	0.00398664	0.00970146	Q2H2S5	XP_001223135.1	Uncharacterized protein	CHGG_03921	Chaetomium globosum (strain ATCC 6205 / CBS 148.51 / DSM 1962 / NBRC 6347 / NRRL 1970) (Soil fungus)	-	-	-	GO:0005886; GO:0016021	integral component of membrane [GO:0016021]; plasma membrane [GO:0005886]	-	integral component of membrane [GO:0016021]; plasma membrane [GO:0005886]	-	-	-	-
TRINITY_DN7873_c4_g7_i1	13	12	4285	4177	2394.88	11.0087	4778.75	434.087	8.76184	0.00336616	0.00843522	Q2GXZ8	XP_001224812.1	Ribosomal_L5_C domain-containing protein	CHGG_07156	Chaetomium globosum (strain ATCC 6205 / CBS 148.51 / DSM 1962 / NBRC 6347 / NRRL 1970) (Soil fungus)	-	-	-	GO:0003735; GO:0005840; GO:0006412	ribosome [GO:0005840]; structural constituent of ribosome [GO:0003735]; translation [GO:0006412]	translation [GO:0006412]	ribosome [GO:0005840]	structural constituent of ribosome [GO:0003735]	K02931	-	Ribosome;
TRINITY_DN5962_c0_g1_i1	0	2	339	344	193.355	0.886922	385.823	435.014	8.76492	0.00472485	0.0112105	U1FTL7	XP_007806240.1	Uncharacterized protein	EPUS_06913	Endocarpon pusillum (strain Z07020 / HMAS-L-300199) (Lichen-forming fungus)	-	-	-	-	-	-	-	-	-	-	-
TRINITY_DN7677_c0_g4_i4	2	6	1327	1403	773.08	3.53572	1542.62	436.297	8.76917	0.00379569	0.00931515	A0A2K0U0H8	PNP51247.1	MFS domain-containing protein	THARTR1_08151	Trichoderma harzianum (Hypocrea lixii)	-	-	-	GO:0016021; GO:0022857	integral component of membrane [GO:0016021]; transmembrane transporter activity [GO:0022857]	-	integral component of membrane [GO:0016021]	transmembrane transporter activity [GO:0022857]	K08141	-	-
TRINITY_DN7972_c3_g2_i5	20	15	5919	5983	3369.3	15.4015	6723.19	436.53	8.76994	0.00310292	0.00789756	G2QB93	XP_003662077.1	Serine/threonine-protein phosphatase 2A 56 kDa regulatory subunit	MYCTH_2302206	Myceliophthora thermophila (strain ATCC 42464 / BCRC 31852 / DSM 1799) (Sporotrichum thermophile)	-	-	-	GO:0000159; GO:0000776; GO:0000780; GO:0005816; GO:0005935; GO:0006470; GO:0007165; GO:0019888; GO:0031107; GO:0031134; GO:0031578; GO:0032186; GO:0051754; GO:0070199; GO:2000786	cellular bud neck [GO:0005935]; condensed nuclear chromosome, centromeric region [GO:0000780]; kinetochore [GO:0000776]; protein phosphatase type 2A complex [GO:0000159]; spindle pole body [GO:0005816]; protein phosphatase regulator activity [GO:0019888]; cellular bud neck septin ring organization [GO:0032186]; establishment of protein localization to chromosome [GO:0070199]; meiotic sister chrom…	cellular bud neck septin ring organization [GO:0032186]; establishment of protein localization to chromosome [GO:0070199]; meiotic sister chromatid cohesion, centromeric [GO:0051754]; mitotic spindle orientation checkpoint [GO:0031578]; positive regulation of autophagosome assembly [GO:2000786]; protein dephosphorylation [GO:0006470]; septin ring disassembly [GO:0031107]; signal transduction [GO:…	cellular bud neck [GO:0005935]; condensed nuclear chromosome, centromeric region [GO:0000780]; kinetochore [GO:0000776]; protein phosphatase type 2A complex [GO:0000159]; spindle pole body [GO:0005816]	protein phosphatase regulator activity [GO:0019888]	K11584;	mtm:MYCTH_2302206;	mRNA surveillance pathway; Sphingolipid signaling pathway; AMPK signaling pathway; Meiosis - yeast;
TRINITY_DN7719_c4_g1_i2	15	18	5620	5641	3187.66	14.5444	6360.78	437.334	8.77259	0.00313323	0.00795621	Q2H2L9	XP_001223191.1	Uncharacterized protein	CHGG_03977	Chaetomium globosum (strain ATCC 6205 / CBS 148.51 / DSM 1962 / NBRC 6347 / NRRL 1970) (Soil fungus)	-	-	-	GO:0004491	methylmalonate-semialdehyde dehydrogenase (acylating) activity [GO:0004491]	-	-	methylmalonate-semialdehyde dehydrogenase (acylating) activity [GO:0004491]	-	-	-
TRINITY_DN7989_c0_g3_i1	0	4	669	706	389.363	1.77384	776.952	438.005	8.7748	0.0040039	0.00973651	G2QRQ3	XP_003649736.1	Protein kinase domain-containing protein	THITE_2108598	Thielavia terrestris (strain ATCC 38088 / NRRL 8126) (Acremonium alabamense)	-	-	-	GO:0004672; GO:0005524	ATP binding [GO:0005524]; protein kinase activity [GO:0004672]	-	-	ATP binding [GO:0005524]; protein kinase activity [GO:0004672]	K08838;	ttt:THITE_2108598;	-
TRINITY_DN5014_c0_g1_i3	0	2	355	339	196.375	0.886922	391.864	441.825	8.78733	0.00465258	0.0110656	G2RAG8	XP_003656039.1	Glycoside hydrolase family 31 protein	THITE_2120389	Thielavia terrestris (strain ATCC 38088 / NRRL 8126) (Acremonium alabamense)	-	-	-	GO:0004553; GO:0005975; GO:0030246	carbohydrate binding [GO:0030246]; hydrolase activity, hydrolyzing O-glycosyl compounds [GO:0004553]; carbohydrate metabolic process [GO:0005975]	carbohydrate metabolic process [GO:0005975]	-	carbohydrate binding [GO:0030246]; hydrolase activity, hydrolyzing O-glycosyl compounds [GO:0004553]	K01811;	ttt:THITE_2120389;	-
TRINITY_DN7560_c4_g6_i3	6	10	2731	2797	1565	7.05947	3122.95	442.377	8.78913	0.00355774	0.00882826	G2QYL9	XP_003651743.1	TMF_TATA_bd domain-containing protein	THITE_2112364	Thielavia terrestris (strain ATCC 38088 / NRRL 8126) (Acremonium alabamense)	-	-	-	-	-	-	-	-	K20286;	ttt:THITE_2112364;	-
TRINITY_DN7767_c6_g1_i3	25	24	8553	8391	4795.41	21.58	9569.23	443.431	8.79257	0.00277478	0.00719434	G2QBW1	XP_003663289.1	Pep3_Vps18 domain-containing protein	MYCTH_2305025	Myceliophthora thermophila (strain ATCC 42464 / BCRC 31852 / DSM 1799) (Sporotrichum thermophile)	-	-	-	GO:0005623; GO:0006886; GO:0016192	cell [GO:0005623]; intracellular protein transport [GO:0006886]; vesicle-mediated transport [GO:0016192]	intracellular protein transport [GO:0006886]; vesicle-mediated transport [GO:0016192]	cell [GO:0005623]	-	K20181;	mtm:MYCTH_2305025;	Autophagy - yeast;
TRINITY_DN6936_c0_g1_i1	4	8	2087	2104	1186.33	5.29759	2367.36	446.875	8.80373	0.00362377	0.00896716	A0A175W9U6	KXX80249.1	Uncharacterized protein	MMYC01_203583	Madurella mycetomatis	-	-	-	GO:0003824	catalytic activity [GO:0003824]	-	-	catalytic activity [GO:0003824]	-	-	-
TRINITY_DN7468_c4_g5_i1	4	4	1418	1378	791.237	3.52375	1578.95	448.088	8.80764	0.00370632	0.00913384	A0A175VZG0	KXX76581.1	High-affinity nicotinic acid transporter	MMYC01_204849 MMYC01_207333	Madurella mycetomatis	-	-	-	GO:0016021; GO:0055085	integral component of membrane [GO:0016021]; transmembrane transport [GO:0055085]	transmembrane transport [GO:0055085]	integral component of membrane [GO:0016021]	-	-	-	-
TRINITY_DN7611_c1_g1_i1	0	2	330	374	199.446	0.886922	398.006	448.749	8.80977	0.00459154	0.0109408	-	-	-	-	-	-	-	-	-	-	-	-	-	-	-	-
TRINITY_DN6918_c0_g2_i1	4	4	1372	1431	793.621	3.52375	1583.72	449.441	8.81199	0.00369777	0.00911497	Q2GTF2	XP_001226679.1	Uncharacterized protein	CHGG_08752	Chaetomium globosum (strain ATCC 6205 / CBS 148.51 / DSM 1962 / NBRC 6347 / NRRL 1970) (Soil fungus)	-	-	-	GO:0004190	aspartic-type endopeptidase activity [GO:0004190]	-	-	aspartic-type endopeptidase activity [GO:0004190]	-	-	-
TRINITY_DN5604_c0_g2_i1	4	6	1793	1718	993.465	4.41067	1982.52	449.482	8.81212	0.00364759	0.00901736	G2Q8C9	XP_003662277.1	Dehydroquinase class I-like protein	MYCTH_46981	Myceliophthora thermophila (strain ATCC 42464 / BCRC 31852 / DSM 1799) (Sporotrichum thermophile)	-	-	-	GO:0003855	3-dehydroquinate dehydratase activity [GO:0003855]	-	-	3-dehydroquinate dehydratase activity [GO:0003855]	K03785;	mtm:MYCTH_46981;	Metabolic pathways; Biosynthesis of secondary metabolites; Biosynthesis of antibiotics; Biosynthesis of amino acids; Phenylalanine, tyrosine and tryptophan biosynthesis;
TRINITY_DN7942_c1_g2_i1	10	2	2157	2126	1212.1	5.26169	2418.93	459.726	8.84463	0.00354146	0.00879684	G2QL49	XP_003665926.1	Uncharacterized protein	MYCTH_2310162	Myceliophthora thermophila (strain ATCC 42464 / BCRC 31852 / DSM 1799) (Sporotrichum thermophile)	-	-	-	GO:0003777; GO:0005524; GO:0007018; GO:0030286	dynein complex [GO:0030286]; ATP binding [GO:0005524]; microtubule motor activity [GO:0003777]; microtubule-based movement [GO:0007018]	microtubule-based movement [GO:0007018]	dynein complex [GO:0030286]	ATP binding [GO:0005524]; microtubule motor activity [GO:0003777]	K10413;	mtm:MYCTH_2310162;	Phagosome;
TRINITY_DN7850_c2_g2_i1	28	24	9351	9331	5287.49	22.8924	10552.1	460.942	8.84844	0.00258757	0.0067963	Q2GYW0	XP_001224500.1	Actin-related protein 2	CHGG_06844	Chaetomium globosum (strain ATCC 6205 / CBS 148.51 / DSM 1962 / NBRC 6347 / NRRL 1970) (Soil fungus)	-	-	-	GO:0000001; GO:0003779; GO:0005524; GO:0005739; GO:0005885; GO:0016887; GO:0030476; GO:0034314; GO:0051654	Arp2/3 protein complex [GO:0005885]; mitochondrion [GO:0005739]; actin binding [GO:0003779]; ATP binding [GO:0005524]; ATPase activity [GO:0016887]; Arp2/3 complex-mediated actin nucleation [GO:0034314]; ascospore wall assembly [GO:0030476]; establishment of mitochondrion localization [GO:0051654]; mitochondrion inheritance [GO:0000001]	Arp2/3 complex-mediated actin nucleation [GO:0034314]; ascospore wall assembly [GO:0030476]; establishment of mitochondrion localization [GO:0051654]; mitochondrion inheritance [GO:0000001]	Arp2/3 protein complex [GO:0005885]; mitochondrion [GO:0005739]	ATP binding [GO:0005524]; ATPase activity [GO:0016887]; actin binding [GO:0003779]	K17260	-	Autophagy - yeast;
TRINITY_DN7849_c3_g2_i1	14	24	6862	6933	3904.62	16.7677	7792.48	464.731	8.86025	0.00278841	0.00722357	Q2H063	XP_001224047.1	Tr-type G domain-containing protein	CHGG_04833	Chaetomium globosum (strain ATCC 6205 / CBS 148.51 / DSM 1962 / NBRC 6347 / NRRL 1970) (Soil fungus)	-	-	-	GO:0003924; GO:0005525	GTP binding [GO:0005525]; GTPase activity [GO:0003924]	-	-	GTP binding [GO:0005525]; GTPase activity [GO:0003924]	K03243	-	RNA transport;
TRINITY_DN7712_c1_g1_i1	31	32	11617	11263	6474.13	27.7525	12920.5	465.562	8.86283	0.00240143	0.00639617	G2Q7X5	XP_003661377.1	Derlin	MYCTH_2300690	Myceliophthora thermophila (strain ATCC 42464 / BCRC 31852 / DSM 1799) (Sporotrichum thermophile)	-	-	-	GO:0005789; GO:0016021	endoplasmic reticulum membrane [GO:0005789]; integral component of membrane [GO:0016021]	-	endoplasmic reticulum membrane [GO:0005789]; integral component of membrane [GO:0016021]	-	K13989;	mtm:MYCTH_2300690;	-
TRINITY_DN7635_c4_g6_i1	0	4	752	715	415.041	1.77384	828.309	466.957	8.86715	0.00374947	0.00922386	G2QL51	XP_003665928.1	Spindle pole body component	MYCTH_2310167	Myceliophthora thermophila (strain ATCC 42464 / BCRC 31852 / DSM 1799) (Sporotrichum thermophile)	-	-	-	GO:0000922; GO:0005737; GO:0005815; GO:0005874; GO:0007020; GO:0043015	cytoplasm [GO:0005737]; microtubule [GO:0005874]; microtubule organizing center [GO:0005815]; spindle pole [GO:0000922]; gamma-tubulin binding [GO:0043015]; microtubule nucleation [GO:0007020]	microtubule nucleation [GO:0007020]	cytoplasm [GO:0005737]; microtubule [GO:0005874]; microtubule organizing center [GO:0005815]; spindle pole [GO:0000922]	gamma-tubulin binding [GO:0043015]	-	mtm:MYCTH_2310167;	-
TRINITY_DN8281_c0_g1_i1	0	2	346	389	208.197	0.886922	415.507	468.482	8.87185	0.00440531	0.0105685	Q2HE74	XP_001220701.1	F-box domain-containing protein	CHGG_01480	Chaetomium globosum (strain ATCC 6205 / CBS 148.51 / DSM 1962 / NBRC 6347 / NRRL 1970) (Soil fungus)	-	-	-	-	-	-	-	-	-	-	-
TRINITY_DN4906_c0_g1_i2	2	0	378	350	205.922	0.874954	410.97	469.705	8.87561	0.00444371	0.0106456	-	-	-	-	-	-	-	-	-	-	-	-	-	-	-	-
TRINITY_DN7833_c2_g3_i1	8	2	1844	1809	1033.72	4.38674	2063.05	470.294	8.87742	0.00350299	0.00872037	A0A175W262	KXX77551.1	APH domain-containing protein	MMYC01_207025	Madurella mycetomatis	-	-	-	-	-	-	-	-	-	-	-
TRINITY_DN7713_c3_g1_i6	12	2	2535	2590	1450.68	6.13664	2895.23	471.794	8.88201	0.00339239	0.00848985	G2RHG5	XP_003657613.1	Uncharacterized protein	THITE_2152296	Thielavia terrestris (strain ATCC 38088 / NRRL 8126) (Acremonium alabamense)	-	-	-	-	-	-	-	-	-	ttt:THITE_2152296;	-
TRINITY_DN7627_c3_g2_i5	28	25	9630	9892	5526.1	23.3359	11028.9	472.614	8.88452	0.00248523	0.00657935	Q2H388	XP_001222972.1	Helicase ATP-binding domain-containing protein	CHGG_03758	Chaetomium globosum (strain ATCC 6205 / CBS 148.51 / DSM 1962 / NBRC 6347 / NRRL 1970) (Soil fungus)	-	-	-	GO:0005524	ATP binding [GO:0005524]	-	-	ATP binding [GO:0005524]	-	-	-
TRINITY_DN6863_c1_g1_i4	6	0	1086	1138	629.623	2.62486	1256.62	478.738	8.90309	0.00355642	0.00882685	Q2GV62	XP_001225798.1	MFS domain-containing protein	CHGG_08142	Chaetomium globosum (strain ATCC 6205 / CBS 148.51 / DSM 1962 / NBRC 6347 / NRRL 1970) (Soil fungus)	-	-	-	GO:0016021; GO:0055085	integral component of membrane [GO:0016021]; transmembrane transport [GO:0055085]	transmembrane transport [GO:0055085]	integral component of membrane [GO:0016021]	-	-	-	-
TRINITY_DN7614_c2_g1_i1	2	0	370	373	210.286	0.874954	419.697	479.679	8.90593	0.00435823	0.0104727	J4W6G0	XP_008598625.1	AIG2-like family protein	BBA_05306	Beauveria bassiana (strain ARSEF 2860) (White muscardine disease fungus) (Tritirachium shiotae)	-	-	-	GO:0003839	gamma-glutamylcyclotransferase activity [GO:0003839]	-	-	gamma-glutamylcyclotransferase activity [GO:0003839]	-	-	-
TRINITY_DN6611_c0_g1_i1	2	1	536	585	317.451	1.31841	633.583	480.564	8.90859	0.00389588	0.00951912	G2QEM0	XP_003663048.1	Uncharacterized protein	MYCTH_51006	Myceliophthora thermophila (strain ATCC 42464 / BCRC 31852 / DSM 1799) (Sporotrichum thermophile)	-	-	-	GO:0001004	RNA polymerase III transcription regulator recruiting activity [GO:0001004]	-	-	RNA polymerase III transcription regulator recruiting activity [GO:0001004]	K15201;	mtm:MYCTH_51006;	-
TRINITY_DN7935_c3_g1_i1	8	4	2215	2278	1271.8	5.27366	2538.32	481.321	8.91085	0.00336574	0.00843485	Q2GRC1	XP_001227410.1	Uncharacterized protein	CHGG_09483	Chaetomium globosum (strain ATCC 6205 / CBS 148.51 / DSM 1962 / NBRC 6347 / NRRL 1970) (Soil fungus)	-	-	-	GO:0016021	integral component of membrane [GO:0016021]	-	integral component of membrane [GO:0016021]	-	-	-	-
TRINITY_DN7902_c4_g3_i5	14	7	4055	3864	2240.29	9.2289	4471.36	484.495	8.92034	0.00305484	0.00779587	Q2GVL2	XP_001225648.1	Uncharacterized protein	CHGG_07992	Chaetomium globosum (strain ATCC 6205 / CBS 148.51 / DSM 1962 / NBRC 6347 / NRRL 1970) (Soil fungus)	-	-	-	-	-	-	-	-	-	-	-
TRINITY_DN7969_c2_g9_i2	2	4	1119	1153	643.117	2.6488	1283.58	484.591	8.92063	0.00348271	0.00867761	A0A1J7IAX1	OIW24605.1	Metallo-dependent phosphatase	CONLIGDRAFT_604234	Coniochaeta ligniaria NRRL 30616	-	-	-	GO:0016787	hydrolase activity [GO:0016787]	-	-	hydrolase activity [GO:0016787]	-	-	-
TRINITY_DN7766_c2_g3_i7	5	8	2507	2456	1404.3	5.73507	2802.86	488.722	8.93287	0.00326734	0.00823266	A0A175VXE9	KXX75839.1	Spherulin-1A	MMYC01_206625	Madurella mycetomatis	-	-	-	GO:0005576; GO:0030145; GO:0045735	extracellular region [GO:0005576]; manganese ion binding [GO:0030145]; nutrient reservoir activity [GO:0045735]	-	extracellular region [GO:0005576]	manganese ion binding [GO:0030145]; nutrient reservoir activity [GO:0045735]	-	-	-
TRINITY_DN4546_c0_g1_i1	2	2	795	734	432.447	1.76188	863.131	489.893	8.93632	0.00359673	0.00891319	Q2H6R0	XP_001221750.1	Deacetylase sirtuin-type domain-containing protein	CHGG_05655	Chaetomium globosum (strain ATCC 6205 / CBS 148.51 / DSM 1962 / NBRC 6347 / NRRL 1970) (Soil fungus)	-	-	-	GO:0070403	NAD+ binding [GO:0070403]	-	-	NAD+ binding [GO:0070403]	-	-	-
TRINITY_DN7851_c0_g7_i1	2	4	1111	1186	650.346	2.6488	1298.04	490.05	8.93678	0.00344588	0.00860393	A0A175VMX1	KXX72866.1	H/ACA ribonucleoprotein complex subunit 3	MMYC01_210295	Madurella mycetomatis	-	-	-	GO:0001522; GO:0030515; GO:0042254	snoRNA binding [GO:0030515]; pseudouridine synthesis [GO:0001522]; ribosome biogenesis [GO:0042254]	pseudouridine synthesis [GO:0001522]; ribosome biogenesis [GO:0042254]	-	snoRNA binding [GO:0030515]	K11130	-	Ribosome biogenesis in eukaryotes;
TRINITY_DN6873_c0_g2_i1	4	6	1952	1883	1084.99	4.41067	2165.57	490.985	8.93954	0.0033319	0.00836097	G2Q5Y4	XP_003659906.1	Uncharacterized protein	MYCTH_2297462	Myceliophthora thermophila (strain ATCC 42464 / BCRC 31852 / DSM 1799) (Sporotrichum thermophile)	-	-	-	GO:0005096; GO:0007165	GTPase activator activity [GO:0005096]; signal transduction [GO:0007165]	signal transduction [GO:0007165]	-	GTPase activator activity [GO:0005096]	K20643;	mtm:MYCTH_2297462;	-
TRINITY_DN7744_c3_g7_i2	338	322	128753	125586	71962.1	290.662	143634	494.161	8.94884	0.000492857	0.00212038	G2Q417	XP_003658861.1	Phosphoribosylaminoimidazole carboxylase (EC 4.1.1.21)	MYCTH_2106437	Myceliophthora thermophila (strain ATCC 42464 / BCRC 31852 / DSM 1799) (Sporotrichum thermophile)	4.1.1.21	PATHWAY: Purine metabolism; IMP biosynthesis via de novo pathway; 5-amino-1-(5-phospho-D-ribosyl)imidazole-4-carboxylate from 5-amino-1-(5-phospho-D-ribosyl)imidazole (carboxylase route): step 1/1. {ECO:0000256|PIRNR:PIRNR001340}.	UPA00074;UER00130	GO:0004638; GO:0005524; GO:0006189; GO:0043727; GO:0046872	5-amino-4-imidazole carboxylate lyase activity [GO:0043727]; ATP binding [GO:0005524]; metal ion binding [GO:0046872]; phosphoribosylaminoimidazole carboxylase activity [GO:0004638]; 'de novo' IMP biosynthetic process [GO:0006189]	'de novo' IMP biosynthetic process [GO:0006189]	-	5-amino-4-imidazole carboxylate lyase activity [GO:0043727]; ATP binding [GO:0005524]; metal ion binding [GO:0046872]; phosphoribosylaminoimidazole carboxylase activity [GO:0004638]	K11808;	mtm:MYCTH_2106437;	Metabolic pathways; Biosynthesis of secondary metabolites; Purine metabolism;
TRINITY_DN11138_c0_g1_i1	6	4	1861	2011	1096.34	4.3987	2188.27	497.481	8.9585	0.00329969	0.00830121	G2Q143	XP_003660187.1	Uncharacterized protein	MYCTH_2298170	Myceliophthora thermophila (strain ATCC 42464 / BCRC 31852 / DSM 1799) (Sporotrichum thermophile)	-	-	-	-	-	-	-	-	-	mtm:MYCTH_2298170;	-
TRINITY_DN8045_c1_g10_i1	4	8	2322	2348	1321.65	5.29759	2637.99	497.961	8.95989	0.00322855	0.00815167	Q2GRY3	XP_001227198.1	Zds_C domain-containing protein	CHGG_09271	Chaetomium globosum (strain ATCC 6205 / CBS 148.51 / DSM 1962 / NBRC 6347 / NRRL 1970) (Soil fungus)	-	-	-	-	-	-	-	-	-	-	-
TRINITY_DN7358_c3_g1_i3	5	8	2643	2449	1440.14	5.73507	2874.55	501.222	8.96931	0.00317586	0.00804113	G2RB41	XP_003655348.1	PUA domain-containing protein	THITE_2118958	Thielavia terrestris (strain ATCC 38088 / NRRL 8126) (Acremonium alabamense)	-	-	-	GO:0003723; GO:0004349; GO:0005737; GO:0006561	cytoplasm [GO:0005737]; glutamate 5-kinase activity [GO:0004349]; RNA binding [GO:0003723]; proline biosynthetic process [GO:0006561]	proline biosynthetic process [GO:0006561]	cytoplasm [GO:0005737]	RNA binding [GO:0003723]; glutamate 5-kinase activity [GO:0004349]	K00931;	ttt:THITE_2118958;	Metabolic pathways; Biosynthesis of antibiotics; Biosynthesis of amino acids; Arginine and proline metabolism; Carbapenem biosynthesis;
TRINITY_DN7956_c1_g3_i1	11	11	4358	4272	2441.75	9.69032	4873.82	502.958	8.97429	0.00288133	0.0074229	G2QAX5	XP_003662012.1	RING-type domain-containing protein	MYCTH_2302045	Myceliophthora thermophila (strain ATCC 42464 / BCRC 31852 / DSM 1799) (Sporotrichum thermophile)	-	-	-	GO:0008270; GO:0016021	integral component of membrane [GO:0016021]; zinc ion binding [GO:0008270]	-	integral component of membrane [GO:0016021]	zinc ion binding [GO:0008270]	K10601;	mtm:MYCTH_2302045;	Protein processing in endoplasmic reticulum; Ubiquitin mediated proteolysis;
TRINITY_DN7945_c2_g5_i3	8	3	2147	2166	1220.56	4.8302	2436.29	504.387	8.97839	0.0032304	0.00815565	G2QFJ0	XP_003664464.1	Uncharacterized protein	MYCTH_2307314	Myceliophthora thermophila (strain ATCC 42464 / BCRC 31852 / DSM 1799) (Sporotrichum thermophile)	-	-	-	-	-	-	-	-	-	mtm:MYCTH_2307314;	-
TRINITY_DN11545_c0_g1_i1	2	0	423	360	221.311	0.874954	441.748	504.881	8.9798	0.00414021	0.0100187	Q2HCQ3	XP_001221222.1	Uncharacterized protein	CHGG_02001	Chaetomium globosum (strain ATCC 6205 / CBS 148.51 / DSM 1962 / NBRC 6347 / NRRL 1970) (Soil fungus)	-	-	-	-	-	-	-	-	-	-	-
TRINITY_DN8018_c3_g3_i1	0	2	418	377	224.797	0.886922	448.707	505.915	8.98275	0.00407979	0.00989359	A0A175VQD3	KXX73603.1	ATP-dependent RNA helicase dbp6	MMYC01_209758	Madurella mycetomatis	-	-	-	GO:0003676; GO:0004386; GO:0005524	ATP binding [GO:0005524]; helicase activity [GO:0004386]; nucleic acid binding [GO:0003676]	-	-	ATP binding [GO:0005524]; helicase activity [GO:0004386]; nucleic acid binding [GO:0003676]	K14807	-	-
TRINITY_DN7653_c4_g2_i1	16	4	4016	3846	2224.05	8.77347	4439.34	505.995	8.98298	0.00293266	0.00752793	Q2HGZ6	XP_001219729.1	Uncharacterized protein	CHGG_00508	Chaetomium globosum (strain ATCC 6205 / CBS 148.51 / DSM 1962 / NBRC 6347 / NRRL 1970) (Soil fungus)	-	-	-	GO:0005854	nascent polypeptide-associated complex [GO:0005854]	-	nascent polypeptide-associated complex [GO:0005854]	-	-	-	-
TRINITY_DN7821_c0_g3_i1	4	4	1678	1482	893.396	3.52375	1783.27	506.071	8.9832	0.00328058	0.00825918	Q2GQB0	XP_001227771.1	Kinesin motor domain-containing protein	CHGG_09844	Chaetomium globosum (strain ATCC 6205 / CBS 148.51 / DSM 1962 / NBRC 6347 / NRRL 1970) (Soil fungus)	-	-	-	GO:0003777; GO:0005524; GO:0007018; GO:0008017	ATP binding [GO:0005524]; microtubule binding [GO:0008017]; microtubule motor activity [GO:0003777]; microtubule-based movement [GO:0007018]	microtubule-based movement [GO:0007018]	-	ATP binding [GO:0005524]; microtubule binding [GO:0008017]; microtubule motor activity [GO:0003777]	K10401	-	-
TRINITY_DN8104_c8_g1_i1	2	6	1622	1553	898.16	3.53572	1792.78	507.049	8.98598	0.00326566	0.00822961	G2Q6S2	XP_003658347.1	Uncharacterized protein	MYCTH_2293995	Myceliophthora thermophila (strain ATCC 42464 / BCRC 31852 / DSM 1799) (Sporotrichum thermophile)	-	-	-	-	-	-	-	-	-	mtm:MYCTH_2293995;	-
TRINITY_DN7924_c3_g10_i1	8	0	1641	1516	892.828	3.49981	1782.16	509.215	8.99213	0.00328403	0.00826519	Q2GML6	XP_001226055.1	Poly [ADP-ribose] polymerase (PARP) (EC 2.4.2.-)	CHGG_10788	Chaetomium globosum (strain ATCC 6205 / CBS 148.51 / DSM 1962 / NBRC 6347 / NRRL 1970) (Soil fungus)	2.4.2.-	-	-	GO:0000981; GO:0003677; GO:0003950; GO:0005634; GO:0006351; GO:0006471; GO:0008270	nucleus [GO:0005634]; DNA binding [GO:0003677]; DNA-binding transcription factor activity, RNA polymerase II-specific [GO:0000981]; NAD+ ADP-ribosyltransferase activity [GO:0003950]; zinc ion binding [GO:0008270]; protein ADP-ribosylation [GO:0006471]; transcription, DNA-templated [GO:0006351]	protein ADP-ribosylation [GO:0006471]; transcription, DNA-templated [GO:0006351]	nucleus [GO:0005634]	DNA binding [GO:0003677]; DNA-binding transcription factor activity, RNA polymerase II-specific [GO:0000981]; NAD+ ADP-ribosyltransferase activity [GO:0003950]; zinc ion binding [GO:0008270]	K10798	-	Base excision repair; Apoptosis;
TRINITY_DN7474_c2_g3_i2	2	12	2929	2685	1587.59	6.19649	3168.98	511.415	8.99835	0.00306147	0.00781021	Q2H313	XP_001223047.1	Ysc84 domain-containing protein	CHGG_03833	Chaetomium globosum (strain ATCC 6205 / CBS 148.51 / DSM 1962 / NBRC 6347 / NRRL 1970) (Soil fungus)	-	-	-	-	-	-	-	-	-	-	-
TRINITY_DN7100_c0_g2_i1	13	22	7057	7148	4019.84	15.4433	8024.23	519.592	9.02123	0.00245747	0.00651713	Q2HGK4	XP_001219871.1	BZIP domain-containing protein	CHGG_00650	Chaetomium globosum (strain ATCC 6205 / CBS 148.51 / DSM 1962 / NBRC 6347 / NRRL 1970) (Soil fungus)	-	-	-	GO:0003700	DNA-binding transcription factor activity [GO:0003700]	-	-	DNA-binding transcription factor activity [GO:0003700]	-	-	-
TRINITY_DN7843_c2_g1_i1	2	4	1223	1216	690.112	2.6488	1377.57	520.076	9.02258	0.00324868	0.00819102	G2QKV1	XP_003665828.1	PX domain-containing protein	MYCTH_2309915	Myceliophthora thermophila (strain ATCC 42464 / BCRC 31852 / DSM 1799) (Sporotrichum thermophile)	-	-	-	GO:0005829; GO:0015031; GO:0030904; GO:0035091; GO:0042147	cytosol [GO:0005829]; retromer complex [GO:0030904]; phosphatidylinositol binding [GO:0035091]; protein transport [GO:0015031]; retrograde transport, endosome to Golgi [GO:0042147]	protein transport [GO:0015031]; retrograde transport, endosome to Golgi [GO:0042147]	cytosol [GO:0005829]; retromer complex [GO:0030904]	phosphatidylinositol binding [GO:0035091]	-	mtm:MYCTH_2309915;	-
TRINITY_DN7565_c1_g1_i2	1	0	196	211	115.224	0.437477	230.011	525.768	9.03828	0.00499561	0.0117421	-	-	-	-	-	-	-	-	-	-	-	-	-	-	-	-
TRINITY_DN7479_c4_g3_i1	1	1	438	383	232.079	0.880938	463.277	525.891	9.03862	0.00395249	0.00962981	G2QEJ8	XP_003663026.1	Uncharacterized protein	MYCTH_2060153	Myceliophthora thermophila (strain ATCC 42464 / BCRC 31852 / DSM 1799) (Sporotrichum thermophile)	-	-	-	-	-	-	-	-	K20403;	mtm:MYCTH_2060153;	-
TRINITY_DN4486_c0_g1_i1	5	2	1423	1450	813.034	3.07431	1622.99	527.922	9.04418	0.00318526	0.00805896	G0SGJ7	XP_006696954.1	Putative N-terminal asparagine protein	CTHT_0066570	Chaetomium thermophilum (strain DSM 1495 / CBS 144.50 / IMI 039719)	-	-	-	GO:0006807; GO:0008418; GO:0070773	protein-N-terminal asparagine amidohydrolase activity [GO:0008418]; protein-N-terminal glutamine amidohydrolase activity [GO:0070773]; nitrogen compound metabolic process [GO:0006807]	nitrogen compound metabolic process [GO:0006807]	-	protein-N-terminal asparagine amidohydrolase activity [GO:0008418]; protein-N-terminal glutamine amidohydrolase activity [GO:0070773]	K14663;	cthr:CTHT_0066570;	-
TRINITY_DN7649_c0_g2_i1	24	18	8740	8548	4890.89	18.4817	9763.29	528.267	9.04512	0.00228669	0.00615524	Q2GNQ3	XP_001228328.1	MFS domain-containing protein	CHGG_10401	Chaetomium globosum (strain ATCC 6205 / CBS 148.51 / DSM 1962 / NBRC 6347 / NRRL 1970) (Soil fungus)	-	-	-	GO:0016021; GO:0022857	integral component of membrane [GO:0016021]; transmembrane transporter activity [GO:0022857]	-	integral component of membrane [GO:0016021]	transmembrane transporter activity [GO:0022857]	-	-	-
TRINITY_DN7348_c3_g3_i1	2	1	618	617	349.441	1.31841	697.563	529.092	9.04738	0.00352195	0.00875761	G2QJE1	XP_003664943.1	Uncharacterized protein	MYCTH_2139973	Myceliophthora thermophila (strain ATCC 42464 / BCRC 31852 / DSM 1799) (Sporotrichum thermophile)	-	-	-	GO:0004497; GO:0005506; GO:0016021; GO:0016705; GO:0020037	integral component of membrane [GO:0016021]; heme binding [GO:0020037]; iron ion binding [GO:0005506]; monooxygenase activity [GO:0004497]; oxidoreductase activity, acting on paired donors, with incorporation or reduction of molecular oxygen [GO:0016705]	-	integral component of membrane [GO:0016021]	heme binding [GO:0020037]; iron ion binding [GO:0005506]; monooxygenase activity [GO:0004497]; oxidoreductase activity, acting on paired donors, with incorporation or reduction of molecular oxygen [GO:0016705]	-	mtm:MYCTH_2139973;	-
TRINITY_DN7339_c3_g11_i1	0	2	441	393	235.782	0.886922	470.678	530.687	9.05172	0.00389179	0.00951076	G2QH73	XP_003663978.1	BRCT domain-containing protein	MYCTH_2306252	Myceliophthora thermophila (strain ATCC 42464 / BCRC 31852 / DSM 1799) (Sporotrichum thermophile)	-	-	-	GO:0000723; GO:0003677	DNA binding [GO:0003677]; telomere maintenance [GO:0000723]	telomere maintenance [GO:0000723]	-	DNA binding [GO:0003677]	-	mtm:MYCTH_2306252;	-
TRINITY_DN7806_c5_g2_i1	0	4	832	840	473.122	1.77384	944.47	532.443	9.05648	0.00329127	0.00828139	Q2GUY0	XP_001225880.1	Uncharacterized protein	CHGG_08224	Chaetomium globosum (strain ATCC 6205 / CBS 148.51 / DSM 1962 / NBRC 6347 / NRRL 1970) (Soil fungus)	-	-	-	-	-	-	-	-	K20237	-	-
TRINITY_DN7927_c3_g4_i1	6	12	3815	3690	2123	7.94639	4238.06	533.331	9.05889	0.00278954	0.00722512	Q2GNZ7	XP_001228234.1	Ras-GAP domain-containing protein	CHGG_10307	Chaetomium globosum (strain ATCC 6205 / CBS 148.51 / DSM 1962 / NBRC 6347 / NRRL 1970) (Soil fungus)	-	-	-	GO:0007165; GO:0043087	regulation of GTPase activity [GO:0043087]; signal transduction [GO:0007165]	regulation of GTPase activity [GO:0043087]; signal transduction [GO:0007165]	-	-	K08052	-	Ras signaling pathway; MAPK signaling pathway;
TRINITY_DN7299_c4_g7_i1	4	14	3919	3614	2130.18	7.95836	4252.39	534.33	9.06159	0.00277682	0.0071972	Q2HFQ1	XP_001220174.1	HIT-type domain-containing protein	CHGG_00953	Chaetomium globosum (strain ATCC 6205 / CBS 148.51 / DSM 1962 / NBRC 6347 / NRRL 1970) (Soil fungus)	-	-	-	GO:0016021; GO:0043486	integral component of membrane [GO:0016021]; histone exchange [GO:0043486]	histone exchange [GO:0043486]	integral component of membrane [GO:0016021]	-	K11663	-	-
TRINITY_DN7924_c3_g13_i2	10	10	4237	4129	2366.67	8.80938	4724.52	536.306	9.06691	0.00271673	0.00707092	A0A175VRB7	KXX74037.1	Uncharacterized protein	MMYC01_209558	Madurella mycetomatis	-	-	-	GO:0016021	integral component of membrane [GO:0016021]	-	integral component of membrane [GO:0016021]	-	-	-	-
TRINITY_DN3594_c0_g2_i1	1	0	235	182	117.769	0.437477	235.101	537.401	9.06986	0.00487517	0.0115111	Q2H592	XP_001222268.1	Uncharacterized protein	CHGG_06173	Chaetomium globosum (strain ATCC 6205 / CBS 148.51 / DSM 1962 / NBRC 6347 / NRRL 1970) (Soil fungus)	-	-	-	GO:0000103; GO:0004851; GO:0019354	uroporphyrin-III C-methyltransferase activity [GO:0004851]; siroheme biosynthetic process [GO:0019354]; sulfate assimilation [GO:0000103]	siroheme biosynthetic process [GO:0019354]; sulfate assimilation [GO:0000103]	-	uroporphyrin-III C-methyltransferase activity [GO:0004851]	K00589	-	Metabolic pathways; Biosynthesis of secondary metabolites; Microbial metabolism in diverse environments;
TRINITY_DN7465_c3_g3_i1	3	3	1234	1296	716.092	2.64281	1429.54	540.917	9.07926	0.00313447	0.00795868	Q2GXR2	XP_001224898.1	CID domain-containing protein	CHGG_07242	Chaetomium globosum (strain ATCC 6205 / CBS 148.51 / DSM 1962 / NBRC 6347 / NRRL 1970) (Soil fungus)	-	-	-	GO:0005623; GO:0006874	cell [GO:0005623]; cellular calcium ion homeostasis [GO:0006874]	cellular calcium ion homeostasis [GO:0006874]	cell [GO:0005623]	-	-	-	-
TRINITY_DN4768_c0_g2_i1	3	0	653	621	360.325	1.31243	719.337	548.095	9.09828	0.00341077	0.00853096	Q2GV64	XP_001225796.1	HTH myb-type domain-containing protein	CHGG_08140	Chaetomium globosum (strain ATCC 6205 / CBS 148.51 / DSM 1962 / NBRC 6347 / NRRL 1970) (Soil fungus)	-	-	-	GO:0042162; GO:0042803	protein homodimerization activity [GO:0042803]; telomeric DNA binding [GO:0042162]	-	-	protein homodimerization activity [GO:0042803]; telomeric DNA binding [GO:0042162]	K22485	-	-
TRINITY_DN6650_c0_g2_i1	2	4	1320	1252	727.423	2.6488	1452.2	548.247	9.09868	0.00308346	0.00785519	Q2HDA9	XP_001221016.1	DUF3453 domain-containing protein	CHGG_01795	Chaetomium globosum (strain ATCC 6205 / CBS 148.51 / DSM 1962 / NBRC 6347 / NRRL 1970) (Soil fungus)	-	-	-	-	-	-	-	-	K06100	-	mRNA surveillance pathway;
TRINITY_DN7611_c4_g9_i2	2	0	406	450	242.368	0.874954	483.86	553.013	9.11117	0.00379434	0.00931258	-	-	-	-	-	-	-	-	-	-	-	-	-	-	-	-
TRINITY_DN12943_c0_g1_i1	1	0	230	201	121.821	0.437477	243.205	555.928	9.11875	0.00472435	0.0112102	Q2H5J0	XP_001222170.1	CBM1 domain-containing protein	CHGG_06075	Chaetomium globosum (strain ATCC 6205 / CBS 148.51 / DSM 1962 / NBRC 6347 / NRRL 1970) (Soil fungus)	-	-	-	GO:0005576; GO:0005975; GO:0008236; GO:0030248; GO:0030600	extracellular region [GO:0005576]; cellulose binding [GO:0030248]; feruloyl esterase activity [GO:0030600]; serine-type peptidase activity [GO:0008236]; carbohydrate metabolic process [GO:0005975]	carbohydrate metabolic process [GO:0005975]	extracellular region [GO:0005576]	cellulose binding [GO:0030248]; feruloyl esterase activity [GO:0030600]; serine-type peptidase activity [GO:0008236]	-	-	-
TRINITY_DN7881_c4_g1_i15	100	87	41229	40533	23129.3	82.3288	46176.3	560.877	9.13154	0.00108431	0.00350635	Q2H0P1	XP_001223869.1	Uncharacterized protein	CHGG_04655	Chaetomium globosum (strain ATCC 6205 / CBS 148.51 / DSM 1962 / NBRC 6347 / NRRL 1970) (Soil fungus)	-	-	-	GO:0003723	RNA binding [GO:0003723]	-	-	RNA binding [GO:0003723]	-	-	-
TRINITY_DN7930_c1_g1_i4	6	10	3639	3389	1987.33	7.05947	3967.61	562.026	9.13449	0.00268302	0.00699607	A0A1Y2ULN2	OTA83312.1	ANK_REP_REGION domain-containing protein	M434DRAFT_400714	Hypoxylon sp. CO27-5	-	-	-	GO:0004252	serine-type endopeptidase activity [GO:0004252]	-	-	serine-type endopeptidase activity [GO:0004252]	-	-	-
TRINITY_DN7879_c1_g3_i2	19	10	6324	6371	3591.86	12.7467	7170.97	562.576	9.1359	0.00234018	0.0062624	A0A175VXN5	KXX76123.1	AAA domain-containing protein	MMYC01_206304	Madurella mycetomatis	-	-	-	GO:0005524; GO:0005737; GO:0016787; GO:0030163	cytoplasm [GO:0005737]; ATP binding [GO:0005524]; hydrolase activity [GO:0016787]; protein catabolic process [GO:0030163]	protein catabolic process [GO:0030163]	cytoplasm [GO:0005737]	ATP binding [GO:0005524]; hydrolase activity [GO:0016787]	K03064	-	Proteasome;
TRINITY_DN7605_c4_g10_i1	2	4	1371	1285	751.072	2.6488	1499.49	566.104	9.14492	0.00298752	0.00764636	Q2HC31	XP_001228739.1	Uncharacterized protein	CHGG_02223	Chaetomium globosum (strain ATCC 6205 / CBS 148.51 / DSM 1962 / NBRC 6347 / NRRL 1970) (Soil fungus)	-	-	-	-	-	-	-	-	-	-	-
TRINITY_DN8047_c1_g3_i5	63	76	30773	30640	17374.2	61.2641	34687.1	566.19	9.14514	0.00127863	0.00395333	A0A150ASG8	KXX83396.1	Single-stranded TG1-3 DNA-binding protein	MMYC01_200135	Madurella mycetomatis	-	-	-	GO:0003677; GO:0003723	DNA binding [GO:0003677]; RNA binding [GO:0003723]	-	-	DNA binding [GO:0003677]; RNA binding [GO:0003723]	-	-	-
TRINITY_DN3756_c0_g1_i1	2	0	449	435	250.037	0.874954	499.199	570.543	9.15619	0.00367266	0.00907058	-	-	-	-	-	-	-	-	-	-	-	-	-	-	-	-
TRINITY_DN7403_c0_g2_i1	2	0	459	428	250.814	0.874954	500.754	572.32	9.16068	0.00365982	0.00904613	G2Q8Y6	XP_003662376.1	MFS domain-containing protein	MYCTH_2302949	Myceliophthora thermophila (strain ATCC 42464 / BCRC 31852 / DSM 1799) (Sporotrichum thermophile)	-	-	-	GO:0016021; GO:0022857	integral component of membrane [GO:0016021]; transmembrane transporter activity [GO:0022857]	-	integral component of membrane [GO:0016021]	transmembrane transporter activity [GO:0022857]	-	mtm:MYCTH_2302949;	-
TRINITY_DN7459_c1_g3_i6	16	36	11896	11562	6635.06	22.9642	13247.2	576.86	9.17208	0.00187699	0.00525879	G2QNN2	XP_003667350.1	Uncharacterized protein	MYCTH_2313107	Myceliophthora thermophila (strain ATCC 42464 / BCRC 31852 / DSM 1799) (Sporotrichum thermophile)	-	-	-	GO:0003924; GO:0005525	GTP binding [GO:0005525]; GTPase activity [GO:0003924]	-	-	GTP binding [GO:0005525]; GTPase activity [GO:0003924]	-	mtm:MYCTH_2313107;	-
TRINITY_DN7145_c1_g3_i1	8	2	2334	2159	1270.38	4.38674	2536.37	578.189	9.1754	0.00282051	0.00729318	G2Q8M7	XP_003662321.1	Uncharacterized protein	MYCTH_2091486	Myceliophthora thermophila (strain ATCC 42464 / BCRC 31852 / DSM 1799) (Sporotrichum thermophile)	-	-	-	GO:0003824	catalytic activity [GO:0003824]	-	-	catalytic activity [GO:0003824]	K22133;	mtm:MYCTH_2091486;	-
TRINITY_DN6935_c0_g1_i32	0	2	455	454	257.157	0.886922	513.427	578.886	9.17714	0.00357075	0.00885381	-	-	-	-	-	-	-	-	-	-	-	-	-	-	-	-
TRINITY_DN8104_c4_g1_i1	6	2	1901	1709	1020.49	3.51178	2037.48	580.183	9.18036	0.00286757	0.0073918	Q2GSE9	XP_001227032.1	Drf_GBD domain-containing protein	CHGG_09105	Chaetomium globosum (strain ATCC 6205 / CBS 148.51 / DSM 1962 / NBRC 6347 / NRRL 1970) (Soil fungus)	-	-	-	GO:0003779; GO:0017048; GO:0030036	actin binding [GO:0003779]; Rho GTPase binding [GO:0017048]; actin cytoskeleton organization [GO:0030036]	actin cytoskeleton organization [GO:0030036]	-	Rho GTPase binding [GO:0017048]; actin binding [GO:0003779]	-	-	-
TRINITY_DN7825_c3_g3_i1	4	4	1802	1836	1029.34	3.52375	2055.15	583.228	9.18792	0.00284576	0.00734608	G2QPH0	XP_003666728.1	Uncharacterized protein	MYCTH_2311673	Myceliophthora thermophila (strain ATCC 42464 / BCRC 31852 / DSM 1799) (Sporotrichum thermophile)	-	-	-	GO:0000145; GO:0006887	exocyst [GO:0000145]; exocytosis [GO:0006887]	exocytosis [GO:0006887]	exocyst [GO:0000145]	-	K06110;	mtm:MYCTH_2311673;	-
TRINITY_DN7846_c2_g3_i3	1	1	482	433	258.651	0.880938	516.421	586.218	9.19529	0.00354606	0.00880542	G2QXM8	XP_003648682.1	C3H1-type domain-containing protein	THITE_2125030	Thielavia terrestris (strain ATCC 38088 / NRRL 8126) (Acremonium alabamense)	-	-	-	GO:0046872	metal ion binding [GO:0046872]	-	-	metal ion binding [GO:0046872]	-	ttt:THITE_2125030;	-
TRINITY_DN1071_c0_g1_i1	0	1	197	263	130.405	0.443461	260.367	587.124	9.19752	0.0044453	0.0106486	G2QZ44	XP_003651812.1	Fanconi-associated nuclease (EC 3.1.4.1)	THITE_2112518	Thielavia terrestris (strain ATCC 38088 / NRRL 8126) (Acremonium alabamense)	3.1.4.1	-	-	GO:0003676; GO:0004528; GO:0005634; GO:0036297; GO:0046872	nucleus [GO:0005634]; metal ion binding [GO:0046872]; nucleic acid binding [GO:0003676]; phosphodiesterase I activity [GO:0004528]; interstrand cross-link repair [GO:0036297]	interstrand cross-link repair [GO:0036297]	nucleus [GO:0005634]	metal ion binding [GO:0046872]; nucleic acid binding [GO:0003676]; phosphodiesterase I activity [GO:0004528]	K15363;	ttt:THITE_2112518;	-
TRINITY_DN7640_c6_g2_i5	68	77	33099	33463	18831.7	63.8949	37599.5	588.459	9.2008	0.00116611	0.00369871	G2QQ76	XP_003666984.1	Acetyl-coenzyme A synthetase (EC 6.2.1.1)	MYCTH_2097501	Myceliophthora thermophila (strain ATCC 42464 / BCRC 31852 / DSM 1799) (Sporotrichum thermophile)	6.2.1.1	-	-	GO:0003987; GO:0005524; GO:0016208; GO:0019427	acetate-CoA ligase activity [GO:0003987]; AMP binding [GO:0016208]; ATP binding [GO:0005524]; acetyl-CoA biosynthetic process from acetate [GO:0019427]	acetyl-CoA biosynthetic process from acetate [GO:0019427]	-	AMP binding [GO:0016208]; ATP binding [GO:0005524]; acetate-CoA ligase activity [GO:0003987]	K01895;	mtm:MYCTH_2097501;	-
TRINITY_DN7324_c2_g9_i1	6	8	3383	3131	1841.72	6.17255	3677.26	595.745	9.21855	0.00257276	0.00676431	G2RFX9	XP_003658069.1	GrpE protein homolog	THITE_2097885	Thielavia terrestris (strain ATCC 38088 / NRRL 8126) (Acremonium alabamense)	-	-	-	GO:0000774; GO:0005759; GO:0006457; GO:0042803; GO:0051087	mitochondrial matrix [GO:0005759]; adenyl-nucleotide exchange factor activity [GO:0000774]; chaperone binding [GO:0051087]; protein homodimerization activity [GO:0042803]; protein folding [GO:0006457]	protein folding [GO:0006457]	mitochondrial matrix [GO:0005759]	adenyl-nucleotide exchange factor activity [GO:0000774]; chaperone binding [GO:0051087]; protein homodimerization activity [GO:0042803]	K03687;	ttt:THITE_2097885;	-
TRINITY_DN7463_c0_g7_i2	9	12	4887	4895	2767.27	9.25882	5525.28	596.759	9.221	0.00234693	0.00627609	G2QJH3	XP_003664975.1	T-complex protein 1 subunit eta (TCP-1-eta) (CCT-eta)	MYCTH_2094933	Myceliophthora thermophila (strain ATCC 42464 / BCRC 31852 / DSM 1799) (Sporotrichum thermophile)	-	-	-	GO:0005524; GO:0005737; GO:0006457; GO:0051082	cytoplasm [GO:0005737]; ATP binding [GO:0005524]; unfolded protein binding [GO:0051082]; protein folding [GO:0006457]	protein folding [GO:0006457]	cytoplasm [GO:0005737]	ATP binding [GO:0005524]; unfolded protein binding [GO:0051082]	K09499;	mtm:MYCTH_2094933;	-
TRINITY_DN7545_c2_g7_i1	7	6	3014	3041	1713.01	5.7231	3420.3	597.63	9.22311	0.00260759	0.00683717	Q2HBA4	XP_001229016.1	Uncharacterized protein	CHGG_02500	Chaetomium globosum (strain ATCC 6205 / CBS 148.51 / DSM 1962 / NBRC 6347 / NRRL 1970) (Soil fungus)	-	-	-	GO:0003743; GO:0005737	cytoplasm [GO:0005737]; translation initiation factor activity [GO:0003743]	-	cytoplasm [GO:0005737]	translation initiation factor activity [GO:0003743]	K03259	-	RNA transport;
TRINITY_DN7246_c1_g1_i2	1	4	1207	1148	665.956	2.21132	1329.7	601.316	9.23198	0.00285471	0.00736299	G2QT31	XP_003649892.1	Uncharacterized protein	THITE_162931	Thielavia terrestris (strain ATCC 38088 / NRRL 8126) (Acremonium alabamense)	-	-	-	GO:0019901	protein kinase binding [GO:0019901]	-	-	protein kinase binding [GO:0019901]	K09554;	ttt:THITE_162931;	-
TRINITY_DN8072_c0_g3_i1	26	29	12926	13101	7363.32	24.2348	14702.4	606.666	9.24476	0.00171722	0.0049131	Q2HDX7	XP_001220798.1	Calcium-transporting ATPase (EC 7.2.2.10)	CHGG_01577	Chaetomium globosum (strain ATCC 6205 / CBS 148.51 / DSM 1962 / NBRC 6347 / NRRL 1970) (Soil fungus)	7.2.2.10	-	-	GO:0005388; GO:0005524; GO:0016021	integral component of membrane [GO:0016021]; ATP binding [GO:0005524]; calcium transmembrane transporter activity, phosphorylative mechanism [GO:0005388]	-	integral component of membrane [GO:0016021]	ATP binding [GO:0005524]; calcium transmembrane transporter activity, phosphorylative mechanism [GO:0005388]	K05853	-	Calcium signaling pathway; cAMP signaling pathway; cGMP-PKG signaling pathway;
TRINITY_DN7894_c3_g5_i2	16	17	7711	8011	4448.67	14.5385	8882.8	610.986	9.255	0.00201242	0.0055605	G2QAH9	XP_003661120.1	Uncharacterized protein	MYCTH_2300157	Myceliophthora thermophila (strain ATCC 42464 / BCRC 31852 / DSM 1799) (Sporotrichum thermophile)	-	-	-	GO:0016787	hydrolase activity [GO:0016787]	-	-	hydrolase activity [GO:0016787]	K01469;	mtm:MYCTH_2300157;	Metabolic pathways; Glutathione metabolism;
TRINITY_DN7517_c3_g1_i1	4	15	4646	4455	2573.7	8.40182	5138.99	611.652	9.25657	0.00232113	0.00622372	G2Q2E8	XP_003659518.1	Uncharacterized protein	MYCTH_2296676	Myceliophthora thermophila (strain ATCC 42464 / BCRC 31852 / DSM 1799) (Sporotrichum thermophile)	-	-	-	-	-	-	-	-	K00894;	mtm:MYCTH_2296676;	Metabolic pathways; Glycerophospholipid metabolism;
TRINITY_DN7521_c3_g7_i2	14	18	7720	7698	4361.28	14.107	8708.44	617.315	9.26986	0.00200027	0.0055319	Q2HBF7	XP_001228963.1	Uncharacterized protein	CHGG_02447	Chaetomium globosum (strain ATCC 6205 / CBS 148.51 / DSM 1962 / NBRC 6347 / NRRL 1970) (Soil fungus)	-	-	-	-	-	-	-	-	-	-	-
TRINITY_DN5955_c0_g1_i2	1	5	1444	1481	827.551	2.65478	1652.45	622.442	9.28179	0.0027168	0.00707092	Q2HAW5	XP_001229155.1	Uncharacterized protein	CHGG_02639	Chaetomium globosum (strain ATCC 6205 / CBS 148.51 / DSM 1962 / NBRC 6347 / NRRL 1970) (Soil fungus)	-	-	-	-	-	-	-	-	-	-	-
TRINITY_DN7763_c1_g1_i2	6	2	1930	1952	1098.19	3.51178	2192.87	624.432	9.2864	0.00266176	0.00695234	G2QVW3	XP_003651031.1	Uncharacterized protein	THITE_2110989	Thielavia terrestris (strain ATCC 38088 / NRRL 8126) (Acremonium alabamense)	-	-	-	GO:0006464; GO:0015031	cellular protein modification process [GO:0006464]; protein transport [GO:0015031]	cellular protein modification process [GO:0006464]; protein transport [GO:0015031]	-	-	K12183;	ttt:THITE_2110989;	Endocytosis;
TRINITY_DN8039_c5_g1_i1	20	25	11158	10988	6263.64	19.8361	12507.4	630.54	9.30045	0.00174039	0.00496084	Q2H314	XP_001223046.1	Peroxisomal hydratase-dehydrogenase-epimerase	CHGG_03832	Chaetomium globosum (strain ATCC 6205 / CBS 148.51 / DSM 1962 / NBRC 6347 / NRRL 1970) (Soil fungus)	-	-	-	GO:0016491	oxidoreductase activity [GO:0016491]	-	-	oxidoreductase activity [GO:0016491]	K14729	-	Metabolic pathways; Carbon metabolism; Propanoate metabolism; beta-Alanine metabolism;
TRINITY_DN7573_c4_g2_i3	4	6	2390	2540	1395.14	4.41067	2785.87	631.62	9.30291	0.00255083	0.00671717	S3CZK7	EPE06410.1	Ankyrin repeat protein	F503_02538	Ophiostoma piceae (strain UAMH 11346) (Sap stain fungus)	-	-	-	-	-	-	-	-	-	-	-
TRINITY_DN6614_c0_g1_i1	4	10	3328	3607	1962.8	6.18452	3919.42	633.748	9.30777	0.0023868	0.00636392	G2QH64	XP_003663969.1	Uncharacterized protein	MYCTH_108304	Myceliophthora thermophila (strain ATCC 42464 / BCRC 31852 / DSM 1799) (Sporotrichum thermophile)	-	-	-	GO:0016504; GO:0070577; GO:0070628	lysine-acetylated histone binding [GO:0070577]; peptidase activator activity [GO:0016504]; proteasome binding [GO:0070628]	-	-	lysine-acetylated histone binding [GO:0070577]; peptidase activator activity [GO:0016504]; proteasome binding [GO:0070628]	K06699;	mtm:MYCTH_108304;	Proteasome;
TRINITY_DN7448_c4_g4_i3	18	8	6472	6375	3633.53	11.4223	7255.64	635.218	9.31111	0.00205448	0.00565531	G2RIG0	XP_003657958.1	Uncharacterized protein	THITE_2097818	Thielavia terrestris (strain ATCC 38088 / NRRL 8126) (Acremonium alabamense)	-	-	-	GO:0016021	integral component of membrane [GO:0016021]	-	integral component of membrane [GO:0016021]	-	-	ttt:THITE_2097818;	-
TRINITY_DN7354_c4_g5_i3	7	2	2250	2202	1259.1	3.94926	2514.25	636.638	9.31433	0.00257567	0.00677028	Q2HCW0	XP_001221165.1	Uncharacterized protein	CHGG_01944	Chaetomium globosum (strain ATCC 6205 / CBS 148.51 / DSM 1962 / NBRC 6347 / NRRL 1970) (Soil fungus)	-	-	-	-	-	-	-	-	-	-	-
TRINITY_DN3596_c0_g1_i1	2	4	1425	1576	849.48	2.6488	1696.31	640.408	9.32285	0.00264899	0.00692265	Q2GYX7	XP_001224483.1	Abhydrolase_4 domain-containing protein	CHGG_06827	Chaetomium globosum (strain ATCC 6205 / CBS 148.51 / DSM 1962 / NBRC 6347 / NRRL 1970) (Soil fungus)	-	-	-	-	-	-	-	-	-	-	-
TRINITY_DN7724_c0_g3_i1	0	2	506	506	286.25	0.886922	571.613	644.491	9.33202	0.0031949	0.00807733	Q2GMJ8	XP_001226073.1	MFS domain-containing protein	CHGG_10806	Chaetomium globosum (strain ATCC 6205 / CBS 148.51 / DSM 1962 / NBRC 6347 / NRRL 1970) (Soil fungus)	-	-	-	GO:0016021; GO:0055085	integral component of membrane [GO:0016021]; transmembrane transport [GO:0055085]	transmembrane transport [GO:0055085]	integral component of membrane [GO:0016021]	-	-	-	-
TRINITY_DN7864_c3_g1_i4	26	22	12114	12178	6871.31	21.1305	13721.5	649.368	9.34289	0.00163446	0.00473149	G2QN86	XP_003667204.1	Uncharacterized protein	MYCTH_2312789	Myceliophthora thermophila (strain ATCC 42464 / BCRC 31852 / DSM 1799) (Sporotrichum thermophile)	-	-	-	GO:0004055; GO:0005524; GO:0005829; GO:0006526	cytosol [GO:0005829]; argininosuccinate synthase activity [GO:0004055]; ATP binding [GO:0005524]; arginine biosynthetic process [GO:0006526]	arginine biosynthetic process [GO:0006526]	cytosol [GO:0005829]	ATP binding [GO:0005524]; argininosuccinate synthase activity [GO:0004055]	K01940;	mtm:MYCTH_2312789;	-
TRINITY_DN6799_c0_g2_i1	2	0	516	499	287.021	0.874954	573.168	655.084	9.35554	0.00318467	0.00805813	A0A175WDV2	KXX81310.1	Uncharacterized protein	MMYC01_201930	Madurella mycetomatis	-	-	-	-	-	-	-	-	-	-	-
TRINITY_DN6515_c0_g2_i1	4	2	1501	1557	865.181	2.63683	1727.73	655.228	9.35585	0.0025995	0.00682014	Q2GSI6	XP_001226995.1	GPI mannosyltransferase 2 (EC 2.4.1.-) (GPI mannosyltransferase II) (GPI-MT-II) (Glycosylphosphatidylinositol-anchor biosynthesis protein 18)	GPI18 CHGG_09068	Chaetomium globosum (strain ATCC 6205 / CBS 148.51 / DSM 1962 / NBRC 6347 / NRRL 1970) (Soil fungus)	2.4.1.-	PATHWAY: Glycolipid biosynthesis; glycosylphosphatidylinositol-anchor biosynthesis.	UPA00196	GO:0004584; GO:0005789; GO:0006506; GO:0016021	endoplasmic reticulum membrane [GO:0005789]; integral component of membrane [GO:0016021]; dolichyl-phosphate-mannose-glycolipid alpha-mannosyltransferase activity [GO:0004584]; GPI anchor biosynthetic process [GO:0006506]	GPI anchor biosynthetic process [GO:0006506]	endoplasmic reticulum membrane [GO:0005789]; integral component of membrane [GO:0016021]	dolichyl-phosphate-mannose-glycolipid alpha-mannosyltransferase activity [GO:0004584]	-	-	-
TRINITY_DN7882_c0_g7_i1	2	0	526	497	289.231	0.874954	577.588	660.135	9.36662	0.00315813	0.00800682	G2RAL3	XP_003655227.1	Uncharacterized protein (Fragment)	THITE_2015092	Thielavia terrestris (strain ATCC 38088 / NRRL 8126) (Acremonium alabamense)	-	-	-	GO:0006891; GO:0017119	Golgi transport complex [GO:0017119]; intra-Golgi vesicle-mediated transport [GO:0006891]	intra-Golgi vesicle-mediated transport [GO:0006891]	Golgi transport complex [GO:0017119]	-	K20288;	ttt:THITE_2015092;	-
TRINITY_DN7947_c0_g4_i4	8	2	2596	2534	1450.74	4.38674	2897.09	660.421	9.36724	0.00244074	0.00648286	Q2HHC0	XP_001219605.1	Uncharacterized protein	CHGG_00384	Chaetomium globosum (strain ATCC 6205 / CBS 148.51 / DSM 1962 / NBRC 6347 / NRRL 1970) (Soil fungus)	-	-	-	GO:0003682; GO:0006338; GO:0016586	RSC-type complex [GO:0016586]; chromatin binding [GO:0003682]; chromatin remodeling [GO:0006338]	chromatin remodeling [GO:0006338]	RSC-type complex [GO:0016586]	chromatin binding [GO:0003682]	K11756	-	-
TRINITY_DN7190_c0_g2_i1	4	6	2681	2534	1474.41	4.41067	2944.41	667.564	9.38276	0.0023963	0.00638583	G2QI59	XP_003665493.1	Uncharacterized protein	MYCTH_2309330	Myceliophthora thermophila (strain ATCC 42464 / BCRC 31852 / DSM 1799) (Sporotrichum thermophile)	-	-	-	GO:0006355; GO:0008270; GO:0043565	sequence-specific DNA binding [GO:0043565]; zinc ion binding [GO:0008270]; regulation of transcription, DNA-templated [GO:0006355]	regulation of transcription, DNA-templated [GO:0006355]	-	sequence-specific DNA binding [GO:0043565]; zinc ion binding [GO:0008270]	-	mtm:MYCTH_2309330;	-
TRINITY_DN19_c0_g1_i2	10	2	3142	3099	1765.02	5.26169	3524.78	669.895	9.38779	0.00232583	0.00623325	A0A175VUS8	KXX74504.1	Protein RTA1	MMYC01_208716	Madurella mycetomatis	-	-	-	GO:0016021	integral component of membrane [GO:0016021]	-	integral component of membrane [GO:0016021]	-	-	-	-
TRINITY_DN7715_c4_g5_i1	2	0	530	519	296.648	0.874954	592.421	677.089	9.4032	0.00307506	0.0078377	Q2HB27	XP_001229093.1	B-block_TFIIIC domain-containing protein	CHGG_02577	Chaetomium globosum (strain ATCC 6205 / CBS 148.51 / DSM 1962 / NBRC 6347 / NRRL 1970) (Soil fungus)	-	-	-	-	-	-	-	-	-	-	-
TRINITY_DN7559_c6_g2_i1	2	0	534	518	297.475	0.874954	594.075	678.979	9.40722	0.00306568	0.00781745	G2QCX4	XP_003662639.1	Uncharacterized protein	MYCTH_2303507	Myceliophthora thermophila (strain ATCC 42464 / BCRC 31852 / DSM 1799) (Sporotrichum thermophile)	-	-	-	-	-	-	-	-	-	mtm:MYCTH_2303507;	-
TRINITY_DN6744_c0_g1_i1	0	4	1092	1049	605.366	1.77384	1208.96	681.547	9.41267	0.00258201	0.00678518	G2Q2Q3	XP_003658717.1	Lipase_3 domain-containing protein	MYCTH_2294825	Myceliophthora thermophila (strain ATCC 42464 / BCRC 31852 / DSM 1799) (Sporotrichum thermophile)	-	-	-	GO:0006629; GO:0016787	hydrolase activity [GO:0016787]; lipid metabolic process [GO:0006629]	lipid metabolic process [GO:0006629]	-	hydrolase activity [GO:0016787]	-	mtm:MYCTH_2294825;	-
TRINITY_DN6794_c0_g1_i1	0	4	1003	1138	606.098	1.77384	1210.42	682.372	9.41441	0.00258308	0.00678743	G2Q9D5	XP_003661639.1	Uncharacterized protein	MYCTH_2301271	Myceliophthora thermophila (strain ATCC 42464 / BCRC 31852 / DSM 1799) (Sporotrichum thermophile)	-	-	-	-	-	-	-	-	K20306;	mtm:MYCTH_2301271;	-
TRINITY_DN6025_c0_g1_i4	2	4	1608	1608	909.579	2.6488	1816.51	685.786	9.42162	0.00247177	0.00654995	G0SAW0	XP_006695162.1	3-dehydroshikimate dehydratase-like protein	CTHT_0047980	Chaetomium thermophilum (strain DSM 1495 / CBS 144.50 / IMI 039719)	-	-	-	-	-	-	-	-	K00457;	cthr:CTHT_0047980;	Metabolic pathways; Tyrosine metabolism; Phenylalanine metabolism; Ubiquinone and other terpenoid-quinone biosynthesis;
TRINITY_DN8032_c3_g7_i1	0	2	522	565	307.608	0.886922	614.329	692.653	9.43599	0.00296191	0.00759158	-	-	-	-	-	-	-	-	-	-	-	-	-	-	-	-
TRINITY_DN6948_c0_g1_i9	2	1	812	805	457.3	1.31841	913.281	692.711	9.43611	0.00268296	0.00699607	G2Q0I3	XP_003659289.1	Uncharacterized protein	MYCTH_2296119	Myceliophthora thermophila (strain ATCC 42464 / BCRC 31852 / DSM 1799) (Sporotrichum thermophile)	-	-	-	GO:0005506; GO:0016705; GO:0020037	heme binding [GO:0020037]; iron ion binding [GO:0005506]; oxidoreductase activity, acting on paired donors, with incorporation or reduction of molecular oxygen [GO:0016705]	-	-	heme binding [GO:0020037]; iron ion binding [GO:0005506]; oxidoreductase activity, acting on paired donors, with incorporation or reduction of molecular oxygen [GO:0016705]	-	mtm:MYCTH_2296119;	-
TRINITY_DN7614_c5_g2_i1	2	10	3391	3138	1845.52	5.30956	3685.73	694.168	9.43914	0.00220388	0.00597324	Q2GVL7	XP_001225643.1	SPX domain-containing protein	CHGG_07987	Chaetomium globosum (strain ATCC 6205 / CBS 148.51 / DSM 1962 / NBRC 6347 / NRRL 1970) (Soil fungus)	-	-	-	GO:0016021; GO:0055085	integral component of membrane [GO:0016021]; transmembrane transport [GO:0055085]	transmembrane transport [GO:0055085]	integral component of membrane [GO:0016021]	-	K14430	-	-
TRINITY_DN4835_c0_g1_i1	2	0	578	500	304.563	0.874954	608.251	695.181	9.44124	0.00298669	0.00764614	A0A175VXM1	KXX76022.1	Uncharacterized protein	MMYC01_206960	Madurella mycetomatis	-	-	-	-	-	-	-	-	-	-	-
TRINITY_DN5668_c0_g2_i1	2	4	1613	1650	923.005	2.6488	1843.36	695.924	9.44279	0.00243619	0.00647302	G2QDW2	XP_003662816.1	Uncharacterized protein	MYCTH_2303876	Myceliophthora thermophila (strain ATCC 42464 / BCRC 31852 / DSM 1799) (Sporotrichum thermophile)	-	-	-	GO:0016021; GO:0046873	integral component of membrane [GO:0016021]; metal ion transmembrane transporter activity [GO:0046873]	-	integral component of membrane [GO:0016021]	metal ion transmembrane transporter activity [GO:0046873]	K07238;	mtm:MYCTH_2303876;	-
TRINITY_DN7778_c3_g8_i4	6	7	3351	3704	1996.77	5.72909	3987.81	696.064	9.44308	0.00217231	0.00590543	G2QN08	XP_003667126.1	Uncharacterized protein	MYCTH_2141088	Myceliophthora thermophila (strain ATCC 42464 / BCRC 31852 / DSM 1799) (Sporotrichum thermophile)	-	-	-	GO:0005643; GO:0005975; GO:0016773; GO:0017056	nuclear pore [GO:0005643]; phosphotransferase activity, alcohol group as acceptor [GO:0016773]; structural constituent of nuclear pore [GO:0017056]; carbohydrate metabolic process [GO:0005975]	carbohydrate metabolic process [GO:0005975]	nuclear pore [GO:0005643]	phosphotransferase activity, alcohol group as acceptor [GO:0016773]; structural constituent of nuclear pore [GO:0017056]	K14309;	mtm:MYCTH_2141088;	RNA transport;
TRINITY_DN5699_c0_g1_i1	0	4	1158	1039	620.869	1.77384	1239.96	699.027	9.4492	0.00251739	0.00664771	G2QI45	XP_003665479.1	Ubiquitinyl hydrolase 1 (EC 3.4.19.12)	MYCTH_2309283	Myceliophthora thermophila (strain ATCC 42464 / BCRC 31852 / DSM 1799) (Sporotrichum thermophile)	3.4.19.12	-	-	GO:0004843; GO:0006511; GO:0008270; GO:0016578	thiol-dependent ubiquitin-specific protease activity [GO:0004843]; zinc ion binding [GO:0008270]; histone deubiquitination [GO:0016578]; ubiquitin-dependent protein catabolic process [GO:0006511]	histone deubiquitination [GO:0016578]; ubiquitin-dependent protein catabolic process [GO:0006511]	-	thiol-dependent ubiquitin-specific protease activity [GO:0004843]; zinc ion binding [GO:0008270]	K11366;	mtm:MYCTH_2309283;	-
TRINITY_DN7348_c1_g3_i1	2	0	545	541	307.126	0.874954	613.378	701.04	9.45335	0.00296426	0.00759697	A0A175VXH4	KXX75700.1	Ubiquitin-like-specific protease 2	MMYC01_206609	Madurella mycetomatis	-	-	-	GO:0008234	cysteine-type peptidase activity [GO:0008234]	-	-	cysteine-type peptidase activity [GO:0008234]	K08596	-	-
TRINITY_DN7610_c0_g2_i1	1	8	2473	2527	1414.3	3.98516	2824.62	708.783	9.4692	0.00227059	0.00612266	G2RCE6	XP_003656917.1	Uncharacterized protein	THITE_114734	Thielavia terrestris (strain ATCC 38088 / NRRL 8126) (Acremonium alabamense)	-	-	-	-	-	-	-	-	-	ttt:THITE_114734;	-
TRINITY_DN7917_c2_g6_i1	12	10	6161	6041	3450.41	9.68433	6891.13	711.575	9.47487	0.00184838	0.00520003	Q2HCW5	XP_001221160.1	Uncharacterized protein	CHGG_01939	Chaetomium globosum (strain ATCC 6205 / CBS 148.51 / DSM 1962 / NBRC 6347 / NRRL 1970) (Soil fungus)	-	-	-	GO:0003824	catalytic activity [GO:0003824]	-	-	catalytic activity [GO:0003824]	-	-	-
TRINITY_DN7658_c6_g2_i1	2	0	567	536	311.817	0.874954	622.758	711.761	9.47525	0.00291584	0.0074948	Q2HAH9	XP_001229291.1	Uncharacterized protein	CHGG_02775	Chaetomium globosum (strain ATCC 6205 / CBS 148.51 / DSM 1962 / NBRC 6347 / NRRL 1970) (Soil fungus)	-	-	-	GO:0003676; GO:0004386; GO:0005524	ATP binding [GO:0005524]; helicase activity [GO:0004386]; nucleic acid binding [GO:0003676]	-	-	ATP binding [GO:0005524]; helicase activity [GO:0004386]; nucleic acid binding [GO:0003676]	K12815	-	Spliceosome;
TRINITY_DN7466_c6_g7_i1	1	0	284	273	157.48	0.437477	314.523	718.947	9.48974	0.00371003	0.00914077	G2Q8W3	XP_003661553.1	CutC domain-containing protein	MYCTH_48078	Myceliophthora thermophila (strain ATCC 42464 / BCRC 31852 / DSM 1799) (Sporotrichum thermophile)	-	-	-	GO:0005507; GO:0055070	copper ion binding [GO:0005507]; copper ion homeostasis [GO:0055070]	copper ion homeostasis [GO:0055070]	-	copper ion binding [GO:0005507]	K06201;	mtm:MYCTH_48078;	-
TRINITY_DN4669_c0_g1_i2	0	3	883	816	480.217	1.33038	959.104	720.923	9.4937	0.00255449	0.00672431	Q2GQ53	XP_001227828.1	Chitin-binding type-1 domain-containing protein	CHGG_09901	Chaetomium globosum (strain ATCC 6205 / CBS 148.51 / DSM 1962 / NBRC 6347 / NRRL 1970) (Soil fungus)	-	-	-	GO:0004553; GO:0005975; GO:0008061	chitin binding [GO:0008061]; hydrolase activity, hydrolyzing O-glycosyl compounds [GO:0004553]; carbohydrate metabolic process [GO:0005975]	carbohydrate metabolic process [GO:0005975]	-	chitin binding [GO:0008061]; hydrolase activity, hydrolyzing O-glycosyl compounds [GO:0004553]	-	-	-
TRINITY_DN7504_c8_g5_i1	12	9	5934	5905	3348.04	9.24087	6686.84	723.616	9.49908	0.00183314	0.00516805	G2QBE1	XP_003663129.1	Uncharacterized protein	MYCTH_2315227	Myceliophthora thermophila (strain ATCC 42464 / BCRC 31852 / DSM 1799) (Sporotrichum thermophile)	-	-	-	-	-	-	-	-	-	mtm:MYCTH_2315227;	-
TRINITY_DN7282_c8_g1_i1	2	12	4054	3909	2251.39	6.19649	4496.59	725.668	9.50317	0.00201562	0.00556833	G2RBA8	XP_003655415.1	Glycosyltransferase family 2 protein	THITE_121780	Thielavia terrestris (strain ATCC 38088 / NRRL 8126) (Acremonium alabamense)	-	-	-	GO:0000272; GO:0008810; GO:0016021; GO:0016740	integral component of membrane [GO:0016021]; cellulase activity [GO:0008810]; transferase activity [GO:0016740]; polysaccharide catabolic process [GO:0000272]	polysaccharide catabolic process [GO:0000272]	integral component of membrane [GO:0016021]	cellulase activity [GO:0008810]; transferase activity [GO:0016740]	-	ttt:THITE_121780;	-
TRINITY_DN4803_c0_g1_i1	1	0	239	322	158.996	0.437477	317.555	725.878	9.50358	0.00368901	0.00909848	-	-	-	-	-	-	-	-	-	-	-	-	-	-	-	-
TRINITY_DN5337_c0_g1_i1	4	2	1681	1730	964.846	2.63683	1927.05	730.823	9.51338	0.00232979	0.00624072	G2RHL3	XP_003657661.1	DUF4050 domain-containing protein	THITE_2123539	Thielavia terrestris (strain ATCC 38088 / NRRL 8126) (Acremonium alabamense)	-	-	-	-	-	-	-	-	-	ttt:THITE_2123539;	-
TRINITY_DN7850_c3_g3_i2	18	24	12315	11802	6818.21	18.5176	13617.9	735.402	9.52239	0.00142691	0.00428501	B2AUF2	XP_001907354.1	RBR-type E3 ubiquitin transferase (EC 2.3.2.31)	PODANS_1_18930	Podospora anserina (strain S / ATCC MYA-4624 / DSM 980 / FGSC 10383) (Pleurage anserina)	2.3.2.31	-	-	GO:0004842; GO:0046872	metal ion binding [GO:0046872]; ubiquitin-protein transferase activity [GO:0004842]	-	-	metal ion binding [GO:0046872]; ubiquitin-protein transferase activity [GO:0004842]	-	pan:PODANSg4387;	-
TRINITY_DN7730_c3_g3_i3	4	2	1801	1642	973.028	2.63683	1943.42	737.029	9.52558	0.00230728	0.00619861	G2RCR1	XP_003656993.1	Uncharacterized protein	THITE_2122305	Thielavia terrestris (strain ATCC 38088 / NRRL 8126) (Acremonium alabamense)	-	-	-	GO:0006888; GO:0030134; GO:0030173; GO:0030176; GO:0031505; GO:0045053; GO:0097020	COPII-coated ER to Golgi transport vesicle [GO:0030134]; integral component of endoplasmic reticulum membrane [GO:0030176]; integral component of Golgi membrane [GO:0030173]; COPII adaptor activity [GO:0097020]; endoplasmic reticulum to Golgi vesicle-mediated transport [GO:0006888]; fungal-type cell wall organization [GO:0031505]; protein retention in Golgi apparatus [GO:0045053]	endoplasmic reticulum to Golgi vesicle-mediated transport [GO:0006888]; fungal-type cell wall organization [GO:0031505]; protein retention in Golgi apparatus [GO:0045053]	COPII-coated ER to Golgi transport vesicle [GO:0030134]; integral component of Golgi membrane [GO:0030173]; integral component of endoplasmic reticulum membrane [GO:0030176]	COPII adaptor activity [GO:0097020]	-	ttt:THITE_2122305;	-
TRINITY_DN7977_c1_g1_i2	2	2	1188	1126	654.14	1.76188	1306.52	741.55	9.5344	0.00239358	0.00637914	-	-	-	-	-	-	-	-	-	-	-	-	-	-	-	-
TRINITY_DN6249_c0_g2_i1	2	2	1151	1198	664.473	1.76188	1327.18	753.279	9.55704	0.00235937	0.00630164	G2QP24	XP_003666590.1	Uncharacterized protein	MYCTH_2311408	Myceliophthora thermophila (strain ATCC 42464 / BCRC 31852 / DSM 1799) (Sporotrichum thermophile)	-	-	-	GO:0003697; GO:0003899; GO:0005666; GO:0006351	RNA polymerase III complex [GO:0005666]; DNA-directed 5'-3' RNA polymerase activity [GO:0003899]; single-stranded DNA binding [GO:0003697]; transcription, DNA-templated [GO:0006351]	transcription, DNA-templated [GO:0006351]	RNA polymerase III complex [GO:0005666]	DNA-directed 5'-3' RNA polymerase activity [GO:0003899]; single-stranded DNA binding [GO:0003697]	K03023;	mtm:MYCTH_2311408;	RNA polymerase;
TRINITY_DN8007_c4_g1_i2	4	10	4060	4201	2336.72	6.18452	4667.26	754.669	9.5597	0.0019258	0.00536856	G2QBL4	XP_003663202.1	Uncharacterized protein	MYCTH_2304820	Myceliophthora thermophila (strain ATCC 42464 / BCRC 31852 / DSM 1799) (Sporotrichum thermophile)	-	-	-	-	-	-	-	-	-	mtm:MYCTH_2304820;	-
TRINITY_DN8067_c1_g12_i2	1	0	311	281	167.287	0.437477	334.136	763.779	9.57701	0.00350407	0.00872162	A0A175VZQ5	KXX76254.1	DNA polymerase (EC 2.7.7.7)	MMYC01_208327	Madurella mycetomatis	2.7.7.7	-	-	GO:0000166; GO:0003677; GO:0003887; GO:0005634; GO:0006260; GO:0016035; GO:0019985; GO:0046872; GO:0051539	nucleus [GO:0005634]; zeta DNA polymerase complex [GO:0016035]; 4 iron, 4 sulfur cluster binding [GO:0051539]; DNA binding [GO:0003677]; DNA-directed DNA polymerase activity [GO:0003887]; metal ion binding [GO:0046872]; nucleotide binding [GO:0000166]; DNA replication [GO:0006260]; translesion synthesis [GO:0019985]	DNA replication [GO:0006260]; translesion synthesis [GO:0019985]	nucleus [GO:0005634]; zeta DNA polymerase complex [GO:0016035]	4 iron, 4 sulfur cluster binding [GO:0051539]; DNA binding [GO:0003677]; DNA-directed DNA polymerase activity [GO:0003887]; metal ion binding [GO:0046872]; nucleotide binding [GO:0000166]	K02350	-	-
TRINITY_DN7716_c4_g4_i1	3	3	1816	1779	1016.46	2.64281	2030.28	768.226	9.58539	0.00220858	0.0059844	B2ATV4	XP_001907156.1	Podospora anserina S mat+ genomic DNA chromosome 1, supercontig 4 (Putative multidrug resistance protein)	PODANS_1_17070	Podospora anserina (strain S / ATCC MYA-4624 / DSM 980 / FGSC 10383) (Pleurage anserina)	-	-	-	GO:0016021; GO:0055085	integral component of membrane [GO:0016021]; transmembrane transport [GO:0055085]	transmembrane transport [GO:0055085]	integral component of membrane [GO:0016021]	-	-	pan:PODANSg4189;	-
TRINITY_DN7663_c2_g1_i1	3	1	1215	1192	680.562	1.75589	1359.37	774.176	9.59652	0.00230358	0.00619078	Q2GQ54	XP_001227827.1	Uncharacterized protein	CHGG_09900	Chaetomium globosum (strain ATCC 6205 / CBS 148.51 / DSM 1962 / NBRC 6347 / NRRL 1970) (Soil fungus)	-	-	-	-	-	-	-	-	-	-	-
TRINITY_DN7410_c3_g2_i1	46	37	25301	25268	14299.7	36.532	28562.9	781.859	9.61076	0.000974482	0.00325379	Q2HAE6	XP_001229324.1	60S ribosomal protein L6	CHGG_02808	Chaetomium globosum (strain ATCC 6205 / CBS 148.51 / DSM 1962 / NBRC 6347 / NRRL 1970) (Soil fungus)	-	-	-	GO:0003735; GO:0005840; GO:0006412	ribosome [GO:0005840]; structural constituent of ribosome [GO:0003735]; translation [GO:0006412]	translation [GO:0006412]	ribosome [GO:0005840]	structural constituent of ribosome [GO:0003735]	K02934	-	Ribosome;
TRINITY_DN7696_c4_g2_i4	26	27	16393	16009	9160.99	23.3478	18298.6	783.739	9.61423	0.00118829	0.00374696	G2QR11	XP_003648799.1	S-(hydroxymethyl)glutathione dehydrogenase (EC 1.1.1.284)	THITE_2106655	Thielavia terrestris (strain ATCC 38088 / NRRL 8126) (Acremonium alabamense)	1.1.1.284	-	-	GO:0006069; GO:0008270; GO:0051903	S-(hydroxymethyl)glutathione dehydrogenase activity [GO:0051903]; zinc ion binding [GO:0008270]; ethanol oxidation [GO:0006069]	ethanol oxidation [GO:0006069]	-	S-(hydroxymethyl)glutathione dehydrogenase activity [GO:0051903]; zinc ion binding [GO:0008270]	K00121;	ttt:THITE_2106655;	Metabolic pathways; Biosynthesis of secondary metabolites; Microbial metabolism in diverse environments; Biosynthesis of antibiotics; Carbon metabolism; Degradation of aromatic compounds; Glycolysis_Gluconeogenesis; Methane metabolism; Fatty acid degradation; Tyrosine metabolism; Retinol metabolism; Chloroalkane and chloroalkene degradation; Naphthalene degradation; Metabolism of xenobiotics by c…
TRINITY_DN7434_c5_g2_i10	44	30	23363	22472	12957.2	32.5528	25881.9	795.074	9.63495	0.00100493	0.00332445	Q2HH83	XP_001219642.1	Uncharacterized protein	CHGG_00421	Chaetomium globosum (strain ATCC 6205 / CBS 148.51 / DSM 1962 / NBRC 6347 / NRRL 1970) (Soil fungus)	-	-	-	GO:0004197	cysteine-type endopeptidase activity [GO:0004197]	-	-	cysteine-type endopeptidase activity [GO:0004197]	K22684	-	-
TRINITY_DN7898_c6_g5_i1	14	16	9387	9230	5263.73	13.2201	10514.2	795.325	9.6354	0.00143753	0.00430697	Q2H9Y1	XP_001229489.1	Mitochondrial distribution and morphology protein 34	MDM34 CHGG_02973	Chaetomium globosum (strain ATCC 6205 / CBS 148.51 / DSM 1962 / NBRC 6347 / NRRL 1970) (Soil fungus)	-	-	-	GO:0000002; GO:0006869; GO:0008289; GO:0031307; GO:0032865	ERMES complex [GO:0032865]; integral component of mitochondrial outer membrane [GO:0031307]; lipid binding [GO:0008289]; lipid transport [GO:0006869]; mitochondrial genome maintenance [GO:0000002]	lipid transport [GO:0006869]; mitochondrial genome maintenance [GO:0000002]	ERMES complex [GO:0032865]; integral component of mitochondrial outer membrane [GO:0031307]	lipid binding [GO:0008289]	K17775	-	Mitophagy - yeast;
TRINITY_DN6944_c0_g1_i3	1	0	310	307	174.458	0.437477	348.479	796.564	9.63765	0.00337203	0.00844786	G2Q169	XP_003660213.1	Endo/exonuclease/phosphatase domain-containing protein	MYCTH_2298234	Myceliophthora thermophila (strain ATCC 42464 / BCRC 31852 / DSM 1799) (Sporotrichum thermophile)	-	-	-	GO:0003677; GO:0004519; GO:0006281	DNA binding [GO:0003677]; endonuclease activity [GO:0004519]; DNA repair [GO:0006281]	DNA repair [GO:0006281]	-	DNA binding [GO:0003677]; endonuclease activity [GO:0004519]	K10772;	mtm:MYCTH_2298234;	Base excision repair;
TRINITY_DN7471_c1_g2_i7	14	12	7939	8222	4571.04	11.4462	9130.62	797.699	9.6397	0.0015047	0.00445303	G2Q750	XP_003660873.1	Uncharacterized protein	MYCTH_109533	Myceliophthora thermophila (strain ATCC 42464 / BCRC 31852 / DSM 1799) (Sporotrichum thermophile)	-	-	-	GO:0009436; GO:0047964; GO:0051287	glyoxylate reductase activity [GO:0047964]; NAD binding [GO:0051287]; glyoxylate catabolic process [GO:0009436]	glyoxylate catabolic process [GO:0009436]	-	NAD binding [GO:0051287]; glyoxylate reductase activity [GO:0047964]	K00015;	mtm:MYCTH_109533;	Metabolic pathways; Biosynthesis of secondary metabolites; Microbial metabolism in diverse environments; Glyoxylate and dicarboxylate metabolism;
TRINITY_DN7475_c1_g6_i2	4	0	1322	1158	700.596	1.74991	1399.44	799.724	9.64336	0.00223677	0.00604636	-	-	-	-	-	-	-	-	-	-	-	-	-	-	-	-
TRINITY_DN5114_c0_g1_i2	14	20	10768	10525	6020.01	14.9939	12025	801.995	9.64745	0.00135809	0.00413631	A0A2K0W2C3	PNP76421.1	Uncharacterized protein	FNYG_10207	Gibberella nygamai (Bean root rot disease fungus) (Fusarium nygamai)	-	-	-	GO:0016021	integral component of membrane [GO:0016021]	-	integral component of membrane [GO:0016021]	-	-	-	-
TRINITY_DN6886_c0_g2_i1	2	4	1862	1905	1065.37	2.6488	2128.09	803.416	9.65	0.00210555	0.0057597	G2Q7M3	XP_003661326.1	SCD domain-containing protein	MYCTH_2142867	Myceliophthora thermophila (strain ATCC 42464 / BCRC 31852 / DSM 1799) (Sporotrichum thermophile)	-	-	-	-	-	-	-	-	K06671;	mtm:MYCTH_2142867;	Cell cycle; Cell cycle - yeast; Meiosis - yeast;
TRINITY_DN8063_c4_g1_i2	5	6	3503	3411	1954.68	4.84815	3904.51	805.361	9.65349	0.00188919	0.00528717	G2QRY0	XP_003648903.1	Uncharacterized protein	THITE_2106882	Thielavia terrestris (strain ATCC 38088 / NRRL 8126) (Acremonium alabamense)	-	-	-	GO:0016021	integral component of membrane [GO:0016021]	-	integral component of membrane [GO:0016021]	-	-	ttt:THITE_2106882;	-
TRINITY_DN7805_c0_g14_i1	14	2	5076	4961	2837.66	7.0116	5668.3	808.418	9.65896	0.0017209	0.00492085	Q2H5Z6	XP_001222014.1	Methyltransf_11 domain-containing protein	CHGG_05919	Chaetomium globosum (strain ATCC 6205 / CBS 148.51 / DSM 1962 / NBRC 6347 / NRRL 1970) (Soil fungus)	-	-	-	GO:0008168	methyltransferase activity [GO:0008168]	-	-	methyltransferase activity [GO:0008168]	-	-	-
TRINITY_DN7351_c2_g6_i1	9	6	4829	4657	2681.6	6.59806	5356.61	811.847	9.66506	0.00173336	0.00494818	G2QVT1	XP_003650198.1	Uncharacterized protein (Fragment)	THITE_2023982	Thielavia terrestris (strain ATCC 38088 / NRRL 8126) (Acremonium alabamense)	-	-	-	-	-	-	-	-	-	ttt:THITE_2023982;	-
TRINITY_DN7667_c2_g1_i3	6	24	9664	9434	5399.3	13.2679	10785.3	812.887	9.66691	0.00138657	0.00420197	A0A175WDQ1	KXX81629.1	Uncharacterized protein	MMYC01_202022	Madurella mycetomatis	-	-	-	-	-	-	-	-	-	-	-
TRINITY_DN7453_c7_g2_i3	4	2	2012	1793	1075.02	2.63683	2147.4	814.386	9.66957	0.00208331	0.00571364	Q2HBA1	XP_001229019.1	Uncharacterized protein	CHGG_02503	Chaetomium globosum (strain ATCC 6205 / CBS 148.51 / DSM 1962 / NBRC 6347 / NRRL 1970) (Soil fungus)	-	-	-	GO:0016021	integral component of membrane [GO:0016021]	-	integral component of membrane [GO:0016021]	-	-	-	-
TRINITY_DN7732_c0_g2_i1	4	4	2573	2511	1437.32	3.52375	2871.11	814.788	9.67028	0.0019939	0.00551779	G2QCW8	XP_003662633.1	Uncharacterized protein	MYCTH_2303493	Myceliophthora thermophila (strain ATCC 42464 / BCRC 31852 / DSM 1799) (Sporotrichum thermophile)	-	-	-	-	-	-	-	-	K14830;	mtm:MYCTH_2303493;	-
TRINITY_DN7707_c0_g1_i1	2	2	1319	1266	730.712	1.76188	1459.66	828.471	9.69431	0.00214847	0.00585152	G2RFU0	XP_003658030.1	CID domain-containing protein	THITE_2124427	Thielavia terrestris (strain ATCC 38088 / NRRL 8126) (Acremonium alabamense)	-	-	-	-	-	-	-	-	K14400;	ttt:THITE_2124427;	mRNA surveillance pathway;
TRINITY_DN7322_c0_g1_i8	3	0	976	952	545.058	1.31243	1088.8	829.609	9.69629	0.00225688	0.00609641	G2PZK4	XP_003660935.1	FAD_binding_3 domain-containing protein	MYCTH_2299772	Myceliophthora thermophila (strain ATCC 42464 / BCRC 31852 / DSM 1799) (Sporotrichum thermophile)	-	-	-	GO:0071949	FAD binding [GO:0071949]	-	-	FAD binding [GO:0071949]	-	mtm:MYCTH_2299772;	-
TRINITY_DN7992_c4_g1_i3	14	8	7072	7137	4017.97	9.67236	8026.27	829.815	9.69665	0.00150668	0.00445754	Q2H3C9	XP_001222931.1	C2H2-type domain-containing protein	CHGG_03717	Chaetomium globosum (strain ATCC 6205 / CBS 148.51 / DSM 1962 / NBRC 6347 / NRRL 1970) (Soil fungus)	-	-	-	GO:0003676	nucleic acid binding [GO:0003676]	-	-	nucleic acid binding [GO:0003676]	-	-	-
TRINITY_DN5972_c0_g2_i1	0	4	1322	1296	740.149	1.77384	1478.52	833.514	9.70306	0.0021221	0.00579487	Q2H0G2	Q2H0G2.2	Dicer-like protein 1 [Includes: Endoribonuclease DCL1 (EC 3.1.26.-); ATP-dependent helicase DCL1 (EC 3.6.4.-)]	DCL1 CHGG_04734	Chaetomium globosum (strain ATCC 6205 / CBS 148.51 / DSM 1962 / NBRC 6347 / NRRL 1970) (Soil fungus)	3.1.26.-; 3.6.4.-	-	-	GO:0003677; GO:0003723; GO:0004386; GO:0004525; GO:0005524; GO:0006396; GO:0046872; GO:0050688; GO:0051607	ATP binding [GO:0005524]; DNA binding [GO:0003677]; helicase activity [GO:0004386]; metal ion binding [GO:0046872]; ribonuclease III activity [GO:0004525]; RNA binding [GO:0003723]; defense response to virus [GO:0051607]; regulation of defense response to virus [GO:0050688]; RNA processing [GO:0006396]	RNA processing [GO:0006396]; defense response to virus [GO:0051607]; regulation of defense response to virus [GO:0050688]	-	ATP binding [GO:0005524]; DNA binding [GO:0003677]; RNA binding [GO:0003723]; helicase activity [GO:0004386]; metal ion binding [GO:0046872]; ribonuclease III activity [GO:0004525]	K11592	-	-
TRINITY_DN7718_c2_g1_i3	68	41	35480	35651	20113.3	47.9303	40178.7	838.273	9.71128	0.000734118	0.00268226	Q2H1D1	XP_001223629.1	Non-specific serine/threonine protein kinase (EC 2.7.11.1)	CHGG_04415	Chaetomium globosum (strain ATCC 6205 / CBS 148.51 / DSM 1962 / NBRC 6347 / NRRL 1970) (Soil fungus)	2.7.11.1	-	-	GO:0004674; GO:0005524	ATP binding [GO:0005524]; protein serine/threonine kinase activity [GO:0004674]	-	-	ATP binding [GO:0005524]; protein serine/threonine kinase activity [GO:0004674]	K13303	-	-
TRINITY_DN8039_c3_g1_i4	2	0	643	661	368.784	0.874954	736.693	841.979	9.71764	0.00245223	0.00650717	Q2H2J2	XP_001223218.1	SUN domain-containing protein	CHGG_04004	Chaetomium globosum (strain ATCC 6205 / CBS 148.51 / DSM 1962 / NBRC 6347 / NRRL 1970) (Soil fungus)	-	-	-	-	-	-	-	-	-	-	-
TRINITY_DN1453_c0_g1_i2	4	0	1326	1324	749.273	1.74991	1496.8	855.357	9.74038	0.00209709	0.00574295	G2R7D9	XP_003654184.1	Uncharacterized protein	THITE_2116977	Thielavia terrestris (strain ATCC 38088 / NRRL 8126) (Acremonium alabamense)	-	-	-	-	-	-	-	-	-	ttt:THITE_2116977;	-
TRINITY_DN7574_c4_g1_i4	2	0	606	720	375.392	0.874954	749.908	857.083	9.74329	0.00241161	0.00641769	G2R680	XP_003654749.1	Uncharacterized protein	THITE_2117925	Thielavia terrestris (strain ATCC 38088 / NRRL 8126) (Acremonium alabamense)	-	-	-	GO:0005737; GO:0006559; GO:0016841	cytoplasm [GO:0005737]; ammonia-lyase activity [GO:0016841]; L-phenylalanine catabolic process [GO:0006559]	L-phenylalanine catabolic process [GO:0006559]	cytoplasm [GO:0005737]	ammonia-lyase activity [GO:0016841]	K10775;	ttt:THITE_2117925;	Metabolic pathways; Biosynthesis of secondary metabolites; Phenylalanine metabolism; Phenylpropanoid biosynthesis;
TRINITY_DN7679_c0_g2_i4	53	51	35195	34526	19710.6	45.8028	39375.4	859.672	9.74764	0.000720437	0.00264964	G2QQ49	XP_003666957.1	Rab-GAP TBC domain-containing protein	MYCTH_2312153	Myceliophthora thermophila (strain ATCC 42464 / BCRC 31852 / DSM 1799) (Sporotrichum thermophile)	-	-	-	-	-	-	-	-	-	mtm:MYCTH_2312153;	-
TRINITY_DN5659_c0_g1_i3	4	6	3368	3366	1904	4.41067	3803.58	862.359	9.75214	0.00177816	0.00504926	Q2HD80	XP_001221045.1	Ubiquitin carboxyl-terminal hydrolase (EC 3.4.19.12)	CHGG_01824	Chaetomium globosum (strain ATCC 6205 / CBS 148.51 / DSM 1962 / NBRC 6347 / NRRL 1970) (Soil fungus)	3.4.19.12	-	-	GO:0006511; GO:0016579; GO:0036459	thiol-dependent ubiquitinyl hydrolase activity [GO:0036459]; protein deubiquitination [GO:0016579]; ubiquitin-dependent protein catabolic process [GO:0006511]	protein deubiquitination [GO:0016579]; ubiquitin-dependent protein catabolic process [GO:0006511]	-	thiol-dependent ubiquitinyl hydrolase activity [GO:0036459]	K11872	-	-
TRINITY_DN7616_c1_g1_i4	34	29	21682	20817	12012.8	27.7346	23997.8	865.267	9.757	0.000945108	0.00318345	Q2H9C5	XP_001229695.1	60S ribosomal protein L43	CHGG_03179	Chaetomium globosum (strain ATCC 6205 / CBS 148.51 / DSM 1962 / NBRC 6347 / NRRL 1970) (Soil fungus)	-	-	-	GO:0003735; GO:0005840; GO:0006412	ribosome [GO:0005840]; structural constituent of ribosome [GO:0003735]; translation [GO:0006412]	translation [GO:0006412]	ribosome [GO:0005840]	structural constituent of ribosome [GO:0003735]	-	-	-
TRINITY_DN7869_c1_g1_i1	0	4	1375	1392	782.406	1.77384	1563.04	881.159	9.78326	0.00201019	0.00555483	Q2H0P3	XP_001223867.1	Uncharacterized protein	CHGG_04653	Chaetomium globosum (strain ATCC 6205 / CBS 148.51 / DSM 1962 / NBRC 6347 / NRRL 1970) (Soil fungus)	-	-	-	GO:0000902	cell morphogenesis [GO:0000902]	cell morphogenesis [GO:0000902]	-	-	-	-	-
TRINITY_DN4676_c0_g1_i1	0	1	320	374	196.441	0.443461	392.439	884.947	9.78945	0.00302033	0.00772002	F2X2F8	ADZ98862.1	Arabinoxylan hydrolase (EC 3.2.1.55)	abn7	Chrysosporium lucknowense	3.2.1.55	-	-	GO:0005975; GO:0046556	alpha-L-arabinofuranosidase activity [GO:0046556]; carbohydrate metabolic process [GO:0005975]	carbohydrate metabolic process [GO:0005975]	-	alpha-L-arabinofuranosidase activity [GO:0046556]	-	-	-
TRINITY_DN7680_c2_g3_i1	4	4	2736	2787	1561.76	3.52375	3120	885.421	9.79022	0.00181632	0.00513005	Q2HE53	XP_001220722.1	Uncharacterized protein	CHGG_01501	Chaetomium globosum (strain ATCC 6205 / CBS 148.51 / DSM 1962 / NBRC 6347 / NRRL 1970) (Soil fungus)	-	-	-	-	-	-	-	-	-	-	-
TRINITY_DN7844_c0_g2_i4	33	26	20109	20639	11523.1	25.9667	23020.3	886.529	9.79202	0.000938355	0.00316628	G2R8W2	XP_003655748.1	Zn(2)-C6 fungal-type domain-containing protein	THITE_2119785	Thielavia terrestris (strain ATCC 38088 / NRRL 8126) (Acremonium alabamense)	-	-	-	GO:0000981; GO:0003677; GO:0005634; GO:0006351; GO:0008270; GO:0016021	integral component of membrane [GO:0016021]; nucleus [GO:0005634]; DNA binding [GO:0003677]; DNA-binding transcription factor activity, RNA polymerase II-specific [GO:0000981]; zinc ion binding [GO:0008270]; transcription, DNA-templated [GO:0006351]	transcription, DNA-templated [GO:0006351]	integral component of membrane [GO:0016021]; nucleus [GO:0005634]	DNA binding [GO:0003677]; DNA-binding transcription factor activity, RNA polymerase II-specific [GO:0000981]; zinc ion binding [GO:0008270]	-	ttt:THITE_2119785;	-
TRINITY_DN7454_c2_g2_i1	2	0	675	698	388.291	0.874954	775.707	886.57	9.79209	0.00232721	0.0062364	Q2H3X2	XP_001222738.1	Uncharacterized protein	CHGG_06643	Chaetomium globosum (strain ATCC 6205 / CBS 148.51 / DSM 1962 / NBRC 6347 / NRRL 1970) (Soil fungus)	-	-	-	GO:0004553; GO:0005975	hydrolase activity, hydrolyzing O-glycosyl compounds [GO:0004553]; carbohydrate metabolic process [GO:0005975]	carbohydrate metabolic process [GO:0005975]	-	hydrolase activity, hydrolyzing O-glycosyl compounds [GO:0004553]	-	-	-
TRINITY_DN6757_c0_g1_i1	0	3	1075	1016	590.958	1.33038	1180.58	887.402	9.79344	0.00208515	0.00571818	Q2HFB6	XP_001220309.1	Protein kinase domain-containing protein	CHGG_01088	Chaetomium globosum (strain ATCC 6205 / CBS 148.51 / DSM 1962 / NBRC 6347 / NRRL 1970) (Soil fungus)	-	-	-	GO:0003725; GO:0004672; GO:0005524	ATP binding [GO:0005524]; double-stranded RNA binding [GO:0003725]; protein kinase activity [GO:0004672]	-	-	ATP binding [GO:0005524]; double-stranded RNA binding [GO:0003725]; protein kinase activity [GO:0004672]	-	-	-
TRINITY_DN7513_c3_g1_i11	0	2	698	697	394.412	0.886922	787.937	888.395	9.79506	0.00228999	0.00616204	G2QCQ4	XP_003663421.1	Uncharacterized protein	MYCTH_2134354	Myceliophthora thermophila (strain ATCC 42464 / BCRC 31852 / DSM 1799) (Sporotrichum thermophile)	-	-	-	GO:0016021; GO:0055085	integral component of membrane [GO:0016021]; transmembrane transport [GO:0055085]	transmembrane transport [GO:0055085]	integral component of membrane [GO:0016021]	-	-	mtm:MYCTH_2134354;	-
TRINITY_DN7109_c0_g1_i1	6	8	4705	5003	2746.02	6.17255	5485.87	888.752	9.79564	0.00157011	0.00459027	Q2H6F8	XP_001221852.1	Uncharacterized protein	CHGG_05757	Chaetomium globosum (strain ATCC 6205 / CBS 148.51 / DSM 1962 / NBRC 6347 / NRRL 1970) (Soil fungus)	-	-	-	-	-	-	-	-	-	-	-
TRINITY_DN7758_c6_g1_i1	2	5	2402	2464	1376.04	3.09226	2749	888.993	9.79603	0.00184795	0.00520003	G1DJA3	YP_004769784.1	NADH-ubiquinone oxidoreductase chain 5 (EC 7.1.1.2)	CTHT_m000370	Chaetomium thermophilum (strain DSM 1495 / CBS 144.50 / IMI 039719)	7.1.1.2	-	-	GO:0005743; GO:0008137; GO:0016021; GO:0042773; GO:0070469	integral component of membrane [GO:0016021]; mitochondrial inner membrane [GO:0005743]; respirasome [GO:0070469]; NADH dehydrogenase (ubiquinone) activity [GO:0008137]; ATP synthesis coupled electron transport [GO:0042773]	ATP synthesis coupled electron transport [GO:0042773]	integral component of membrane [GO:0016021]; mitochondrial inner membrane [GO:0005743]; respirasome [GO:0070469]	NADH dehydrogenase (ubiquinone) activity [GO:0008137]	K03883;	cthr:CTHT_m000370;	Metabolic pathways; Oxidative phosphorylation; Thermogenesis;
TRINITY_DN10958_c0_g1_i1	2	0	710	670	390.009	0.874954	779.143	890.497	9.79847	0.00231479	0.00620963	G2R8Y9	XP_003655775.1	Uncharacterized protein	THITE_2119848	Thielavia terrestris (strain ATCC 38088 / NRRL 8126) (Acremonium alabamense)	-	-	-	GO:0003677; GO:0003899; GO:0005634; GO:0006351	nucleus [GO:0005634]; DNA binding [GO:0003677]; DNA-directed 5'-3' RNA polymerase activity [GO:0003899]; transcription, DNA-templated [GO:0006351]	transcription, DNA-templated [GO:0006351]	nucleus [GO:0005634]	DNA binding [GO:0003677]; DNA-directed 5'-3' RNA polymerase activity [GO:0003899]	K03005;	ttt:THITE_2119848;	RNA polymerase;
TRINITY_DN8030_c2_g1_i1	0	4	1456	1377	800.651	1.77384	1599.53	901.73	9.81655	0.00196382	0.00545422	Q2H122	XP_001223738.1	Uncharacterized protein	CHGG_04524	Chaetomium globosum (strain ATCC 6205 / CBS 148.51 / DSM 1962 / NBRC 6347 / NRRL 1970) (Soil fungus)	-	-	-	GO:0006342; GO:0070824	SHREC complex [GO:0070824]; chromatin silencing [GO:0006342]	chromatin silencing [GO:0006342]	SHREC complex [GO:0070824]	-	-	-	-
TRINITY_DN8057_c1_g4_i1	0	2	766	658	402.162	0.886922	803.437	905.871	9.82316	0.00224225	0.00606063	G2RGS2	XP_003657440.1	PPM-type phosphatase domain-containing protein	THITE_124165	Thielavia terrestris (strain ATCC 38088 / NRRL 8126) (Acremonium alabamense)	-	-	-	GO:0004722; GO:0046872	metal ion binding [GO:0046872]; protein serine/threonine phosphatase activity [GO:0004722]	-	-	metal ion binding [GO:0046872]; protein serine/threonine phosphatase activity [GO:0004722]	K19708;	ttt:THITE_124165;	-
TRINITY_DN7381_c1_g2_i1	2	0	725	679	396.763	0.874954	792.65	905.934	9.82326	0.00227484	0.0061288	G2RC04	XP_003655661.1	Uncharacterized protein	THITE_2119597	Thielavia terrestris (strain ATCC 38088 / NRRL 8126) (Acremonium alabamense)	-	-	-	-	-	-	-	-	-	ttt:THITE_2119597;	-
TRINITY_DN7700_c7_g3_i1	2	0	667	745	399.532	0.874954	798.188	912.263	9.83331	0.0022628	0.00610863	G2QI19	XP_003665453.1	Uncharacterized protein	MYCTH_2309194	Myceliophthora thermophila (strain ATCC 42464 / BCRC 31852 / DSM 1799) (Sporotrichum thermophile)	-	-	-	-	-	-	-	-	-	mtm:MYCTH_2309194;	-
TRINITY_DN5221_c0_g1_i2	1	0	362	345	199.818	0.437477	399.199	912.502	9.83368	0.0029659	0.00760055	Q2HC98	XP_001228672.1	MFS domain-containing protein	CHGG_02156	Chaetomium globosum (strain ATCC 6205 / CBS 148.51 / DSM 1962 / NBRC 6347 / NRRL 1970) (Soil fungus)	-	-	-	GO:0016021; GO:0022857	integral component of membrane [GO:0016021]; transmembrane transporter activity [GO:0022857]	-	integral component of membrane [GO:0016021]	transmembrane transporter activity [GO:0022857]	-	-	-
TRINITY_DN8088_c2_g1_i1	8	6	5049	4961	2829.72	6.16058	5653.27	917.653	9.8418	0.00150932	0.00446392	F7VZD7	XP_003346683.1	Histone H2A	putative hta1 SMAC_04116	Sordaria macrospora (strain ATCC MYA-333 / DSM 997 / K(L3346) / K-hell)	-	-	-	GO:0000786; GO:0003677; GO:0005634; GO:0046982	nucleosome [GO:0000786]; nucleus [GO:0005634]; DNA binding [GO:0003677]; protein heterodimerization activity [GO:0046982]	-	nucleosome [GO:0000786]; nucleus [GO:0005634]	DNA binding [GO:0003677]; protein heterodimerization activity [GO:0046982]	K11251;	smp:SMAC_04116;	-
TRINITY_DN1470_c0_g1_i1	6	4	3558	3610	2026.78	4.3987	4049.16	920.536	9.84633	0.00164816	0.00476277	Q2H7B7	XP_001221543.1	MFS domain-containing protein	CHGG_05448	Chaetomium globosum (strain ATCC 6205 / CBS 148.51 / DSM 1962 / NBRC 6347 / NRRL 1970) (Soil fungus)	-	-	-	GO:0016021; GO:0055085	integral component of membrane [GO:0016021]; transmembrane transport [GO:0055085]	transmembrane transport [GO:0055085]	integral component of membrane [GO:0016021]	-	-	-	-
TRINITY_DN7890_c1_g2_i1	48	52	36176	35715	20323.4	44.0589	40602.8	921.557	9.84793	0.000649018	0.00248225	A0A1Y2E694	ORY67071.1	Uncharacterized protein	BCR38DRAFT_150666	Pseudomassariella vexata	-	-	-	GO:0003723	RNA binding [GO:0003723]	-	-	RNA binding [GO:0003723]	-	-	-
TRINITY_DN8096_c1_g12_i1	0	2	730	723	410.767	0.886922	820.648	925.276	9.85374	0.00219807	0.0059612	Q2HDS4	XP_001220851.1	Abhydro_lipase domain-containing protein	CHGG_01630	Chaetomium globosum (strain ATCC 6205 / CBS 148.51 / DSM 1962 / NBRC 6347 / NRRL 1970) (Soil fungus)	-	-	-	GO:0006629; GO:0016021	integral component of membrane [GO:0016021]; lipid metabolic process [GO:0006629]	lipid metabolic process [GO:0006629]	integral component of membrane [GO:0016021]	-	-	-	-
TRINITY_DN7606_c1_g4_i2	2	7	3499	3046	1848.55	3.97918	3693.12	928.111	9.85815	0.00166288	0.00479926	A0A175VTX1	KXX74967.1	Uncharacterized protein	MMYC01_207432	Madurella mycetomatis	-	-	-	-	-	-	-	-	-	-	-
TRINITY_DN6786_c0_g2_i1	8	10	6688	6461	3716.54	7.93442	7425.15	935.814	9.87008	0.00135928	0.00413843	Q2H0G7	XP_001223943.1	Uncharacterized protein	CHGG_04729	Chaetomium globosum (strain ATCC 6205 / CBS 148.51 / DSM 1962 / NBRC 6347 / NRRL 1970) (Soil fungus)	-	-	-	GO:0016021	integral component of membrane [GO:0016021]	-	integral component of membrane [GO:0016021]	-	-	-	-
TRINITY_DN56599_c0_g2_i2	5	10	5605	5382	3105.32	6.62199	6204.01	936.879	9.87172	0.00143325	0.00429684	U3LWX5	AGN54389.1	Cytochrome C	-	Trichoderma harzianum (Hypocrea lixii)	-	-	-	GO:0005739; GO:0009055; GO:0020037; GO:0046872; GO:0070469	mitochondrion [GO:0005739]; respirasome [GO:0070469]; electron transfer activity [GO:0009055]; heme binding [GO:0020037]; metal ion binding [GO:0046872]	-	mitochondrion [GO:0005739]; respirasome [GO:0070469]	electron transfer activity [GO:0009055]; heme binding [GO:0020037]; metal ion binding [GO:0046872]	K08738	-	Two-component system; Apoptosis;
TRINITY_DN7790_c1_g2_i2	8	2	3640	3664	2065.07	4.38674	4125.75	940.506	9.87729	0.00161064	0.00467915	Q2GNU0	XP_001228291.1	Uncharacterized protein	CHGG_10364	Chaetomium globosum (strain ATCC 6205 / CBS 148.51 / DSM 1962 / NBRC 6347 / NRRL 1970) (Soil fungus)	-	-	-	GO:0003873; GO:0005524; GO:0006000; GO:0006003	6-phosphofructo-2-kinase activity [GO:0003873]; ATP binding [GO:0005524]; fructose 2,6-bisphosphate metabolic process [GO:0006003]; fructose metabolic process [GO:0006000]	fructose 2,6-bisphosphate metabolic process [GO:0006003]; fructose metabolic process [GO:0006000]	-	6-phosphofructo-2-kinase activity [GO:0003873]; ATP binding [GO:0005524]	K00900	-	Metabolic pathways; Fructose and mannose metabolism;
TRINITY_DN7560_c4_g7_i1	0	2	771	708	417.88	0.886922	834.873	941.315	9.87853	0.00215901	0.00587241	G2QA21	XP_003661870.1	CYCLIN domain-containing protein	MYCTH_2301751	Myceliophthora thermophila (strain ATCC 42464 / BCRC 31852 / DSM 1799) (Sporotrichum thermophile)	-	-	-	-	-	-	-	-	K06634;	mtm:MYCTH_2301751;	-
TRINITY_DN3628_c0_g1_i1	2	0	752	709	412.873	0.874954	824.87	942.759	9.88075	0.00218575	0.00593251	A0A175W707	KXX79309.1	Demethylmenaquinone methyltransferase	MMYC01_203245	Madurella mycetomatis	-	-	-	GO:0008168	methyltransferase activity [GO:0008168]	-	-	methyltransferase activity [GO:0008168]	K23010	-	-
TRINITY_DN56721_c0_g1_i2	1	0	389	344	207.046	0.437477	413.654	945.545	9.885	0.00286502	0.00738647	M2SPY6	XP_007704844.1	Tubulin alpha chain	COCSADRAFT_41061	Cochliobolus sativus (strain ND90Pr / ATCC 201652) (Common root rot and spot blotch fungus) (Bipolaris sorokiniana)	-	-	-	GO:0003924; GO:0005200; GO:0005525; GO:0005737; GO:0005874; GO:0007017	cytoplasm [GO:0005737]; microtubule [GO:0005874]; GTP binding [GO:0005525]; GTPase activity [GO:0003924]; structural constituent of cytoskeleton [GO:0005200]; microtubule-based process [GO:0007017]	microtubule-based process [GO:0007017]	cytoplasm [GO:0005737]; microtubule [GO:0005874]	GTP binding [GO:0005525]; GTPase activity [GO:0003924]; structural constituent of cytoskeleton [GO:0005200]	K07374;	bsc:COCSADRAFT_41061;	Phagosome; Apoptosis;
TRINITY_DN7723_c1_g4_i1	3	1	1537	1423	836.365	1.75589	1670.97	951.639	9.89427	0.00188061	0.00526652	Q2HBQ9	XP_001228861.1	1,3-beta-glucanosyltransferase (EC 2.4.1.-)	CHGG_02345	Chaetomium globosum (strain ATCC 6205 / CBS 148.51 / DSM 1962 / NBRC 6347 / NRRL 1970) (Soil fungus)	2.4.1.-	-	-	GO:0005886; GO:0016021; GO:0016740; GO:0031225	anchored component of membrane [GO:0031225]; integral component of membrane [GO:0016021]; plasma membrane [GO:0005886]; transferase activity [GO:0016740]	-	anchored component of membrane [GO:0031225]; integral component of membrane [GO:0016021]; plasma membrane [GO:0005886]	transferase activity [GO:0016740]	-	-	-
TRINITY_DN7336_c6_g4_i1	246	216	175145	168947	97253.8	203.407	194304	955.249	9.89973	0.000140741	0.001267	Q2GZ57	XP_001224403.1	Myb_DNA-bind_3 domain-containing protein	CHGG_05189	Chaetomium globosum (strain ATCC 6205 / CBS 148.51 / DSM 1962 / NBRC 6347 / NRRL 1970) (Soil fungus)	-	-	-	-	-	-	-	-	-	-	-
TRINITY_DN8065_c2_g1_i1	1	2	1157	1087	634.119	1.3244	1266.91	956.596	9.90177	0.00194681	0.00541829	G2Q7I6	XP_003662144.1	SH3 domain-containing protein	MYCTH_2302369	Myceliophthora thermophila (strain ATCC 42464 / BCRC 31852 / DSM 1799) (Sporotrichum thermophile)	-	-	-	-	-	-	-	-	-	mtm:MYCTH_2302369;	-
TRINITY_DN6083_c0_g1_i1	2	2	1545	1454	847.477	1.76188	1693.19	961.017	9.90842	0.00185649	0.0052163	Q2GTI1	XP_001226650.1	Uncharacterized protein	CHGG_08723	Chaetomium globosum (strain ATCC 6205 / CBS 148.51 / DSM 1962 / NBRC 6347 / NRRL 1970) (Soil fungus)	-	-	-	GO:0051726	regulation of cell cycle [GO:0051726]	regulation of cell cycle [GO:0051726]	-	-	-	-	-
TRINITY_DN8012_c3_g2_i1	6	4	3672	3820	2118.68	4.3987	4232.96	962.32	9.91037	0.00156111	0.00456873	Q2GY67	XP_001224743.1	Uncharacterized protein	CHGG_07087	Chaetomium globosum (strain ATCC 6205 / CBS 148.51 / DSM 1962 / NBRC 6347 / NRRL 1970) (Soil fungus)	-	-	-	GO:0004413; GO:0005524; GO:0006566	ATP binding [GO:0005524]; homoserine kinase activity [GO:0004413]; threonine metabolic process [GO:0006566]	threonine metabolic process [GO:0006566]	-	ATP binding [GO:0005524]; homoserine kinase activity [GO:0004413]	K00872	-	Metabolic pathways; Biosynthesis of secondary metabolites; Microbial metabolism in diverse environments; Biosynthesis of amino acids; Glycine, serine and threonine metabolism;
TRINITY_DN7394_c0_g7_i3	2	4	2304	2214	1276.92	2.6488	2551.18	963.148	9.91161	0.00173933	0.00495945	Q2GW85	XP_001225425.1	SMAP domain-containing protein	CHGG_07769	Chaetomium globosum (strain ATCC 6205 / CBS 148.51 / DSM 1962 / NBRC 6347 / NRRL 1970) (Soil fungus)	-	-	-	-	-	-	-	-	-	-	-
TRINITY_DN8041_c3_g2_i1	2	2	1488	1525	851.957	1.76188	1702.15	966.102	9.91603	0.00184832	0.00520003	Q2HCH7	XP_001221298.1	Uncharacterized protein	CHGG_02077	Chaetomium globosum (strain ATCC 6205 / CBS 148.51 / DSM 1962 / NBRC 6347 / NRRL 1970) (Soil fungus)	-	-	-	-	-	-	-	-	-	-	-
TRINITY_DN7182_c0_g2_i1	8	2	3737	3771	2122.72	4.38674	4241.06	966.792	9.91706	0.00155697	0.00455925	G2Q6U8	XP_003659171.1	Uncharacterized protein	MYCTH_2295866	Myceliophthora thermophila (strain ATCC 42464 / BCRC 31852 / DSM 1799) (Sporotrichum thermophile)	-	-	-	-	-	-	-	-	-	mtm:MYCTH_2295866;	-
TRINITY_DN7946_c2_g1_i1	3	0	1194	1065	638.107	1.31243	1274.9	971.405	9.92393	0.001934	0.00538701	G2QE97	XP_003662925.1	Uncharacterized protein	MYCTH_2304124	Myceliophthora thermophila (strain ATCC 42464 / BCRC 31852 / DSM 1799) (Sporotrichum thermophile)	-	-	-	-	-	-	-	-	-	mtm:MYCTH_2304124;	-
TRINITY_DN7475_c1_g5_i1	1	0	388	366	213.071	0.437477	425.705	973.091	9.92643	0.00278902	0.00722455	G2QDL7	XP_003662774.1	Chloride channel protein	MYCTH_2303781	Myceliophthora thermophila (strain ATCC 42464 / BCRC 31852 / DSM 1799) (Sporotrichum thermophile)	-	-	-	GO:0005247; GO:0016021	integral component of membrane [GO:0016021]; voltage-gated chloride channel activity [GO:0005247]	-	integral component of membrane [GO:0016021]	voltage-gated chloride channel activity [GO:0005247]	K05012;	mtm:MYCTH_2303781;	-
TRINITY_DN7492_c3_g1_i2	2	0	756	765	430.031	0.874954	859.188	981.981	9.93955	0.00210002	0.00574867	A0A175W9T7	KXX80239.1	Uncharacterized protein	MMYC01_203573	Madurella mycetomatis	-	-	-	GO:0016021	integral component of membrane [GO:0016021]	-	integral component of membrane [GO:0016021]	-	-	-	-
TRINITY_DN4318_c0_g1_i2	4	2	2346	2257	1300.92	2.63683	2599.2	985.731	9.94505	0.00170475	0.00488696	A0A167Z2U3	OAA67009.1	Uncharacterized protein	SPI_01585	Sporothrix insectorum RCEF 264	-	-	-	-	-	-	-	-	-	-	-
TRINITY_DN7527_c3_g6_i3	4	4	3083	3072	1740	3.52375	3476.47	986.582	9.94629	0.00160078	0.0046617	G2Q6R2	XP_003658337.1	Uncharacterized protein	MYCTH_2293966	Myceliophthora thermophila (strain ATCC 42464 / BCRC 31852 / DSM 1799) (Sporotrichum thermophile)	-	-	-	-	-	-	-	-	-	mtm:MYCTH_2293966;	-
TRINITY_DN7464_c5_g1_i4	260	226	190732	183544	105780	213.966	211345	987.75	9.948	0.000121509	0.00121122	A0A178DZP5	OAL48591.1	Fe2OG dioxygenase domain-containing protein	IQ07DRAFT_80946	Pyrenochaeta sp. DS3sAY3a	-	-	-	GO:0005506; GO:0016705; GO:0031418	iron ion binding [GO:0005506]; L-ascorbic acid binding [GO:0031418]; oxidoreductase activity, acting on paired donors, with incorporation or reduction of molecular oxygen [GO:0016705]	-	-	L-ascorbic acid binding [GO:0031418]; iron ion binding [GO:0005506]; oxidoreductase activity, acting on paired donors, with incorporation or reduction of molecular oxygen [GO:0016705]	-	-	-
TRINITY_DN8080_c0_g2_i1	1	0	351	415	216.814	0.437477	433.19	990.2	9.95158	0.00274863	0.00713907	A0A175WEQ4	KXX81364.1	Uncharacterized protein	MMYC01_201461	Madurella mycetomatis	-	-	-	-	-	-	-	-	-	-	-
TRINITY_DN6631_c0_g1_i3	6	1	2656	2754	1529.82	3.06832	3056.56	996.168	9.96024	0.00164174	0.00474853	B2AN04	XP_003437261.1	Podospora anserina S mat+ genomic DNA chromosome 6, supercontig 4	PODANS_6_8560	Podospora anserina (strain S / ATCC MYA-4624 / DSM 980 / FGSC 10383) (Pleurage anserina)	-	-	-	-	-	-	-	-	-	pan:PODANS72p046;	-
TRINITY_DN7857_c1_g7_i1	4	2	2300	2362	1318.2	2.63683	2633.77	998.84	9.96411	0.00168158	0.00483866	G2Q1J2	XP_003660228.1	Uncharacterized protein	MYCTH_2123911	Myceliophthora thermophila (strain ATCC 42464 / BCRC 31852 / DSM 1799) (Sporotrichum thermophile)	-	-	-	-	-	-	-	-	-	mtm:MYCTH_2123911;	-
TRINITY_DN7935_c5_g1_i4	12	8	8152	7469	4413.24	8.79741	8817.67	1002.3	9.9691	0.0011974	0.00376367	Q2HA20	XP_001229450.1	Phospholipid-transporting ATPase (EC 7.6.2.1)	CHGG_02934	Chaetomium globosum (strain ATCC 6205 / CBS 148.51 / DSM 1962 / NBRC 6347 / NRRL 1970) (Soil fungus)	7.6.2.1	-	-	GO:0000287; GO:0005524; GO:0015914; GO:0016021; GO:0140326	integral component of membrane [GO:0016021]; ATP binding [GO:0005524]; ATPase-coupled intramembrane lipid transporter activity [GO:0140326]; magnesium ion binding [GO:0000287]; phospholipid transport [GO:0015914]	phospholipid transport [GO:0015914]	integral component of membrane [GO:0016021]	ATP binding [GO:0005524]; ATPase-coupled intramembrane lipid transporter activity [GO:0140326]; magnesium ion binding [GO:0000287]	K14802	-	-
TRINITY_DN7546_c2_g3_i3	6	4	3900	3909	2207.63	4.3987	4410.87	1002.77	9.96977	0.00148301	0.0044092	G2R6J7	XP_003654814.1	Uncharacterized protein	THITE_2118024	Thielavia terrestris (strain ATCC 38088 / NRRL 8126) (Acremonium alabamense)	-	-	-	-	-	-	-	-	K16803;	ttt:THITE_2118024;	-
TRINITY_DN8099_c1_g1_i2	0	4	1588	1571	892.974	1.77384	1784.17	1005.82	9.97416	0.00176333	0.00501239	G2QQ25	XP_003666933.1	HIT-type domain-containing protein	MYCTH_2312091	Myceliophthora thermophila (strain ATCC 42464 / BCRC 31852 / DSM 1799) (Sporotrichum thermophile)	-	-	-	GO:0003676; GO:0046872	metal ion binding [GO:0046872]; nucleic acid binding [GO:0003676]	-	-	metal ion binding [GO:0046872]; nucleic acid binding [GO:0003676]	K23309;	mtm:MYCTH_2312091;	-
TRINITY_DN5412_c0_g1_i1	0	3	1167	1212	672.721	1.33038	1344.11	1010.32	9.9806	0.00183986	0.00518224	G2QQP0	XP_003649586.1	Uncharacterized protein	THITE_2125792	Thielavia terrestris (strain ATCC 38088 / NRRL 8126) (Acremonium alabamense)	-	-	-	GO:0016021; GO:0022857	integral component of membrane [GO:0016021]; transmembrane transporter activity [GO:0022857]	-	integral component of membrane [GO:0016021]	transmembrane transporter activity [GO:0022857]	K06901;	ttt:THITE_2125792;	-
TRINITY_DN7504_c5_g2_i1	0	3	1235	1146	672.735	1.33038	1344.14	1010.34	9.98063	0.00183784	0.00517892	Q2H0S2	XP_001223838.1	Uncharacterized protein	CHGG_04624	Chaetomium globosum (strain ATCC 6205 / CBS 148.51 / DSM 1962 / NBRC 6347 / NRRL 1970) (Soil fungus)	-	-	-	GO:0006113; GO:0016021	integral component of membrane [GO:0016021]; fermentation [GO:0006113]	fermentation [GO:0006113]	integral component of membrane [GO:0016021]	-	-	-	-
TRINITY_DN7527_c2_g6_i2	1	0	336	445	221.235	0.437477	442.032	1010.41	9.98073	0.00269839	0.00703196	Q2GRJ2	XP_001227339.1	TFIIS central domain-containing protein	CHGG_09412	Chaetomium globosum (strain ATCC 6205 / CBS 148.51 / DSM 1962 / NBRC 6347 / NRRL 1970) (Soil fungus)	-	-	-	GO:0006351; GO:0046872	metal ion binding [GO:0046872]; transcription, DNA-templated [GO:0006351]	transcription, DNA-templated [GO:0006351]	-	metal ion binding [GO:0046872]	-	-	-
TRINITY_DN7909_c2_g8_i1	2	0	819	755	444.7	0.874954	888.524	1015.51	9.98799	0.00202931	0.0055993	G2QMX5	XP_003667093.1	Methyltransf_25 domain-containing protein	MYCTH_2312491	Myceliophthora thermophila (strain ATCC 42464 / BCRC 31852 / DSM 1799) (Sporotrichum thermophile)	-	-	-	GO:0006479; GO:0008168	methyltransferase activity [GO:0008168]; protein methylation [GO:0006479]	protein methylation [GO:0006479]	-	methyltransferase activity [GO:0008168]	K11436;	mtm:MYCTH_2312491;	-
TRINITY_DN7907_c0_g2_i2	97	90	75360	74167	42265.3	82.3467	84448.3	1025.52	10.0021	0.000304121	0.00166935	G2QBY2	XP_003663309.1	PfkB domain-containing protein	MYCTH_2305086	Myceliophthora thermophila (strain ATCC 42464 / BCRC 31852 / DSM 1799) (Sporotrichum thermophile)	-	-	-	GO:0004001; GO:0006166	adenosine kinase activity [GO:0004001]; purine ribonucleoside salvage [GO:0006166]	purine ribonucleoside salvage [GO:0006166]	-	adenosine kinase activity [GO:0004001]	K00856;	mtm:MYCTH_2305086;	Metabolic pathways; Purine metabolism;
TRINITY_DN7574_c7_g1_i1	22	32	21931	21404	12248.3	23.8152	24472.8	1027.61	10.0051	0.000767965	0.00276215	Q2GV75	XP_001225785.1	40S ribosomal protein S0	RPS0 CHGG_08129	Chaetomium globosum (strain ATCC 6205 / CBS 148.51 / DSM 1962 / NBRC 6347 / NRRL 1970) (Soil fungus)	-	-	-	GO:0000028; GO:0003735; GO:0006412; GO:0022627	cytosolic small ribosomal subunit [GO:0022627]; structural constituent of ribosome [GO:0003735]; ribosomal small subunit assembly [GO:0000028]; translation [GO:0006412]	ribosomal small subunit assembly [GO:0000028]; translation [GO:0006412]	cytosolic small ribosomal subunit [GO:0022627]	structural constituent of ribosome [GO:0003735]	K02998	-	Ribosome;
TRINITY_DN7726_c1_g4_i1	2	6	3321	3142	1826.3	3.53572	3649.06	1032.06	10.0113	0.00150974	0.00446443	A0A175WH44	KXX83016.1	Nipped-B-like protein B	MMYC01_200394	Madurella mycetomatis	-	-	-	-	-	-	-	-	-	-	-
TRINITY_DN7833_c2_g9_i1	14	2	6505	6329	3627.33	7.0116	7247.65	1033.67	10.0136	0.0012446	0.00387224	G2R2P7	XP_003651344.1	PH domain-containing protein	THITE_2111495	Thielavia terrestris (strain ATCC 38088 / NRRL 8126) (Acremonium alabamense)	-	-	-	GO:0005543; GO:0005938; GO:0032065	cell cortex [GO:0005938]; phospholipid binding [GO:0005543]; cortical protein anchoring [GO:0032065]	cortical protein anchoring [GO:0032065]	cell cortex [GO:0005938]	phospholipid binding [GO:0005543]	-	ttt:THITE_2111495;	-
TRINITY_DN4027_c0_g1_i1	0	2	818	811	460.473	0.886922	920.059	1037.36	10.0187	0.0019619	0.00544987	-	-	-	-	-	-	-	-	-	-	-	-	-	-	-	-
TRINITY_DN199_c0_g1_i1	0	4	1688	1574	921.664	1.77384	1841.55	1038.17	10.0198	0.0017075	0.00489395	G2QL89	XP_003665966.1	Uncharacterized protein	MYCTH_2310248	Myceliophthora thermophila (strain ATCC 42464 / BCRC 31852 / DSM 1799) (Sporotrichum thermophile)	-	-	-	-	-	-	-	-	-	mtm:MYCTH_2310248;	-
TRINITY_DN7365_c1_g1_i4	2	4	2485	2385	1376.29	2.6488	2749.92	1038.18	10.0198	0.00160316	0.00466554	G2Q8F2	XP_003662300.1	Exonuclease domain-containing protein	MYCTH_2302792	Myceliophthora thermophila (strain ATCC 42464 / BCRC 31852 / DSM 1799) (Sporotrichum thermophile)	-	-	-	-	-	-	-	-	-	mtm:MYCTH_2302792;	-
TRINITY_DN7872_c0_g1_i2	0	4	1732	1538	923.595	1.77384	1845.42	1040.35	10.0229	0.00170313	0.00488371	-	-	-	-	-	-	-	-	-	-	-	-	-	-	-	-
TRINITY_DN8082_c5_g2_i15	54	52	43718	42716	24429.7	46.6837	48812.7	1045.6	10.0301	0.000486311	0.00210353	Q2GZL3	XP_001224247.1	Uncharacterized protein	CHGG_05033	Chaetomium globosum (strain ATCC 6205 / CBS 148.51 / DSM 1962 / NBRC 6347 / NRRL 1970) (Soil fungus)	-	-	-	GO:0003676	nucleic acid binding [GO:0003676]	-	-	nucleic acid binding [GO:0003676]	K21543	-	-
TRINITY_DN7914_c0_g17_i1	8	0	3403	3120	1842.8	3.49981	3682.09	1052.08	10.039	0.00149298	0.00442767	G2Q4C4	XP_003660564.1	Uncharacterized protein	MYCTH_2299023	Myceliophthora thermophila (strain ATCC 42464 / BCRC 31852 / DSM 1799) (Sporotrichum thermophile)	-	-	-	GO:0003922; GO:0004070; GO:0004088; GO:0005524; GO:0005737; GO:0006207; GO:0006541; GO:0016021; GO:0016597; GO:0045984; GO:0046872	cytoplasm [GO:0005737]; integral component of membrane [GO:0016021]; amino acid binding [GO:0016597]; aspartate carbamoyltransferase activity [GO:0004070]; ATP binding [GO:0005524]; carbamoyl-phosphate synthase (glutamine-hydrolyzing) activity [GO:0004088]; GMP synthase (glutamine-hydrolyzing) activity [GO:0003922]; metal ion binding [GO:0046872]; 'de novo' pyrimidine nucleobase biosynthetic proc…	'de novo' pyrimidine nucleobase biosynthetic process [GO:0006207]; glutamine metabolic process [GO:0006541]; negative regulation of pyrimidine nucleobase metabolic process [GO:0045984]	cytoplasm [GO:0005737]; integral component of membrane [GO:0016021]	ATP binding [GO:0005524]; GMP synthase (glutamine-hydrolyzing) activity [GO:0003922]; amino acid binding [GO:0016597]; aspartate carbamoyltransferase activity [GO:0004070]; carbamoyl-phosphate synthase (glutamine-hydrolyzing) activity [GO:0004088]; metal ion binding [GO:0046872]	K11541;	mtm:MYCTH_2299023;	Metabolic pathways; Pyrimidine metabolism; Alanine, aspartate and glutamate metabolism;
TRINITY_DN7772_c5_g2_i2	18	21	15987	16073	9063.25	17.1873	18109.3	1053.65	10.0412	0.000858036	0.00297491	Q2HFA4	XP_001220321.1	Uncharacterized protein	CHGG_01100	Chaetomium globosum (strain ATCC 6205 / CBS 148.51 / DSM 1962 / NBRC 6347 / NRRL 1970) (Soil fungus)	-	-	-	-	-	-	-	-	-	-	-
TRINITY_DN5826_c0_g1_i1	0	1	423	409	235.136	0.443461	469.828	1059.46	10.0491	0.0025347	0.0066832	Q2HFE7	XP_001220278.1	Uracil-DNA glycosylase (UDG) (EC 3.2.2.27)	UNG1 CHGG_01057	Chaetomium globosum (strain ATCC 6205 / CBS 148.51 / DSM 1962 / NBRC 6347 / NRRL 1970) (Soil fungus)	3.2.2.27	-	-	GO:0004844; GO:0005634; GO:0005739; GO:0006284	mitochondrion [GO:0005739]; nucleus [GO:0005634]; uracil DNA N-glycosylase activity [GO:0004844]; base-excision repair [GO:0006284]	base-excision repair [GO:0006284]	mitochondrion [GO:0005739]; nucleus [GO:0005634]	uracil DNA N-glycosylase activity [GO:0004844]	-	-	-
TRINITY_DN7947_c0_g1_i3	21	21	17359	17504	9855.77	18.4997	19693	1064.51	10.056	0.000818178	0.00288323	G2Q7T5	XP_003662189.1	PABS domain-containing protein	MYCTH_2302498	Myceliophthora thermophila (strain ATCC 42464 / BCRC 31852 / DSM 1799) (Sporotrichum thermophile)	-	-	-	GO:0006596; GO:0016740	transferase activity [GO:0016740]; polyamine biosynthetic process [GO:0006596]	polyamine biosynthetic process [GO:0006596]	-	transferase activity [GO:0016740]	K00797;	mtm:MYCTH_2302498;	Metabolic pathways; Cysteine and methionine metabolism; Arginine and proline metabolism; beta-Alanine metabolism; Glutathione metabolism;
TRINITY_DN5301_c0_g1_i2	4	2	2551	2436	1409.26	2.63683	2815.89	1067.91	10.0606	0.00156171	0.00457008	G2Q9G6	XP_003661670.1	Uncharacterized protein	MYCTH_2301343	Myceliophthora thermophila (strain ATCC 42464 / BCRC 31852 / DSM 1799) (Sporotrichum thermophile)	-	-	-	-	-	-	-	-	-	mtm:MYCTH_2301343;	-
TRINITY_DN7009_c0_g2_i1	4	4	3330	3369	1893.84	3.52375	3784.15	1073.9	10.0686	0.00144578	0.0043241	Q2GNS3	XP_001228308.1	Uncharacterized protein	CHGG_10381	Chaetomium globosum (strain ATCC 6205 / CBS 148.51 / DSM 1962 / NBRC 6347 / NRRL 1970) (Soil fungus)	-	-	-	-	-	-	-	-	-	-	-
TRINITY_DN1456_c0_g1_i1	2	0	813	853	471.109	0.874954	941.344	1075.88	10.0713	0.0019192	0.00535358	Q2GMP5	XP_001226026.1	Uncharacterized protein	CHGG_10759	Chaetomium globosum (strain ATCC 6205 / CBS 148.51 / DSM 1962 / NBRC 6347 / NRRL 1970) (Soil fungus)	-	-	-	-	-	-	-	-	-	-	-
TRINITY_DN6805_c0_g1_i3	2	4	2448	2610	1430.46	2.6488	2858.27	1079.08	10.0756	0.00153765	0.00451778	Q2GTC1	XP_001226710.1	Uncharacterized protein	CHGG_08783	Chaetomium globosum (strain ATCC 6205 / CBS 148.51 / DSM 1962 / NBRC 6347 / NRRL 1970) (Soil fungus)	-	-	-	-	-	-	-	-	-	-	-
TRINITY_DN7793_c0_g8_i2	31	33	27532	26605	15299.5	28.196	30570.9	1084.23	10.0825	0.000641086	0.00246483	A0A175WD02	KXX81525.1	Cupin_2 domain-containing protein	MMYC01_202506	Madurella mycetomatis	-	-	-	-	-	-	-	-	-	-	-
TRINITY_DN7579_c3_g2_i3	22	10	13840	13298	7669.05	14.0591	15324	1089.97	10.0901	0.000889632	0.00305122	Q2GXQ2	XP_001224908.1	SKIP_SNW domain-containing protein	CHGG_07252	Chaetomium globosum (strain ATCC 6205 / CBS 148.51 / DSM 1962 / NBRC 6347 / NRRL 1970) (Soil fungus)	-	-	-	GO:0000398; GO:0005681	spliceosomal complex [GO:0005681]; mRNA splicing, via spliceosome [GO:0000398]	mRNA splicing, via spliceosome [GO:0000398]	spliceosomal complex [GO:0005681]	-	K06063	-	Spliceosome;
TRINITY_DN7287_c1_g1_i1	2	3	2170	2087	1203.01	2.20534	2403.82	1090	10.0901	0.00157492	0.00460083	G2R301	XP_003653055.1	Uncharacterized protein	THITE_2115054	Thielavia terrestris (strain ATCC 38088 / NRRL 8126) (Acremonium alabamense)	-	-	-	GO:0005524; GO:0006298; GO:0016887; GO:0030983; GO:0032300	mismatch repair complex [GO:0032300]; ATP binding [GO:0005524]; ATPase activity [GO:0016887]; mismatched DNA binding [GO:0030983]; mismatch repair [GO:0006298]	mismatch repair [GO:0006298]	mismatch repair complex [GO:0032300]	ATP binding [GO:0005524]; ATPase activity [GO:0016887]; mismatched DNA binding [GO:0030983]	K10858;	ttt:THITE_2115054;	Mismatch repair;
TRINITY_DN8105_c2_g2_i4	6	6	5259	4981	2893.46	5.28563	5781.62	1093.84	10.0952	0.00125632	0.00390139	G2QL59	XP_003665936.1	Uncharacterized protein	MYCTH_2310189	Myceliophthora thermophila (strain ATCC 42464 / BCRC 31852 / DSM 1799) (Sporotrichum thermophile)	-	-	-	GO:0000347; GO:0006397; GO:0006406	THO complex [GO:0000347]; mRNA export from nucleus [GO:0006406]; mRNA processing [GO:0006397]	mRNA export from nucleus [GO:0006406]; mRNA processing [GO:0006397]	THO complex [GO:0000347]	-	K12879;	mtm:MYCTH_2310189;	Spliceosome; RNA transport;
TRINITY_DN8041_c4_g1_i2	13	5	7857	7714	4400.89	7.9045	8793.87	1112.51	10.1196	0.00107782	0.00349163	G2Q3H2	XP_003660477.1	ATP-dependent RNA helicase DBP10 (EC 3.6.4.13)	MYCTH_2298870	Myceliophthora thermophila (strain ATCC 42464 / BCRC 31852 / DSM 1799) (Sporotrichum thermophile)	3.6.4.13	-	-	GO:0003723; GO:0003724; GO:0005524; GO:0005730; GO:0006364	nucleolus [GO:0005730]; ATP binding [GO:0005524]; RNA binding [GO:0003723]; RNA helicase activity [GO:0003724]; rRNA processing [GO:0006364]	rRNA processing [GO:0006364]	nucleolus [GO:0005730]	ATP binding [GO:0005524]; RNA binding [GO:0003723]; RNA helicase activity [GO:0003724]	K14808;	mtm:MYCTH_2298870;	-
TRINITY_DN7479_c2_g1_i1	5	7	5383	5048	2947.17	5.29161	5889.04	1112.9	10.1201	0.00122638	0.00383276	G2Q6T7	XP_003659160.1	Uncharacterized protein	MYCTH_2295853	Myceliophthora thermophila (strain ATCC 42464 / BCRC 31852 / DSM 1799) (Sporotrichum thermophile)	-	-	-	-	-	-	-	-	-	mtm:MYCTH_2295853;	-
TRINITY_DN53413_c0_g1_i1	1	2	1333	1284	739.547	1.3244	1477.77	1115.8	10.1239	0.00167647	0.00482755	A0A2S4LBJ6	POR39789.1	40S ribosomal protein S15 (Fragment)	TPAR_00015	Tolypocladium paradoxum	-	-	-	GO:0003723; GO:0003735; GO:0006412; GO:0015935	small ribosomal subunit [GO:0015935]; RNA binding [GO:0003723]; structural constituent of ribosome [GO:0003735]; translation [GO:0006412]	translation [GO:0006412]	small ribosomal subunit [GO:0015935]	RNA binding [GO:0003723]; structural constituent of ribosome [GO:0003735]	K02958	-	Ribosome;
TRINITY_DN56345_c2_g2_i1	2	0	894	840	489.927	0.874954	978.98	1118.89	10.1279	0.00184473	0.00519309	A0A086TAU9	KFH46481.1	40S ribosomal protein S2-like protein	ACRE_026990	Acremonium chrysogenum (strain ATCC 11550 / CBS 779.69 / DSM 880 / JCM 23072 / IMI 49137)	-	-	-	GO:0003735; GO:0006407; GO:0006412; GO:0022627; GO:0032040; GO:0045903; GO:0070181	cytosolic small ribosomal subunit [GO:0022627]; small-subunit processome [GO:0032040]; small ribosomal subunit rRNA binding [GO:0070181]; structural constituent of ribosome [GO:0003735]; positive regulation of translational fidelity [GO:0045903]; rRNA export from nucleus [GO:0006407]; translation [GO:0006412]	positive regulation of translational fidelity [GO:0045903]; rRNA export from nucleus [GO:0006407]; translation [GO:0006412]	cytosolic small ribosomal subunit [GO:0022627]; small-subunit processome [GO:0032040]	small ribosomal subunit rRNA binding [GO:0070181]; structural constituent of ribosome [GO:0003735]	K02981	-	Ribosome;
TRINITY_DN8075_c1_g5_i1	0	2	885	873	496.884	0.886922	992.881	1119.47	10.1286	0.00182028	0.00513936	-	-	-	-	-	-	-	-	-	-	-	-	-	-	-	-
TRINITY_DN7997_c4_g9_i2	4	6	4376	4394	2479.08	4.41067	4953.75	1123.13	10.1333	0.00128178	0.0039611	G2QWI9	XP_003651100.1	Uncharacterized protein	THITE_127746	Thielavia terrestris (strain ATCC 38088 / NRRL 8126) (Acremonium alabamense)	-	-	-	GO:0016021	integral component of membrane [GO:0016021]	-	integral component of membrane [GO:0016021]	-	-	ttt:THITE_127746;	-
TRINITY_DN8000_c7_g1_i9	82	69	67179	65569	37517	66.4719	74967.5	1127.81	10.1393	0.000302293	0.00166515	G2Q6N0	XP_003660848.1	Uncharacterized protein	MYCTH_2299604	Myceliophthora thermophila (strain ATCC 42464 / BCRC 31852 / DSM 1799) (Sporotrichum thermophile)	-	-	-	-	-	-	-	-	-	mtm:MYCTH_2299604;	-
TRINITY_DN6910_c0_g1_i3	2	16	7914	8045	4511.62	7.97033	9015.28	1131.1	10.1435	0.0010414	0.00340892	G2QCE8	XP_003663369.1	Exocyst complex component SEC15	MYCTH_2305231	Myceliophthora thermophila (strain ATCC 42464 / BCRC 31852 / DSM 1799) (Sporotrichum thermophile)	-	-	-	GO:0000145; GO:0006904	exocyst [GO:0000145]; vesicle docking involved in exocytosis [GO:0006904]	vesicle docking involved in exocytosis [GO:0006904]	exocyst [GO:0000145]	-	K19985;	mtm:MYCTH_2305231;	-
TRINITY_DN7889_c1_g3_i1	0	4	1766	1812	1011.57	1.77384	2021.36	1139.54	10.1542	0.00155582	0.00455719	Q2HFH9	XP_001220246.1	Uncharacterized protein	CHGG_01025	Chaetomium globosum (strain ATCC 6205 / CBS 148.51 / DSM 1962 / NBRC 6347 / NRRL 1970) (Soil fungus)	-	-	-	-	-	-	-	-	-	-	-
TRINITY_DN7994_c8_g1_i1	12	14	11539	11628	6548.86	11.4582	13086.3	1142.09	10.1575	0.000899173	0.00307603	Q2HAW1	XP_001229159.1	Uncharacterized protein	CHGG_02643	Chaetomium globosum (strain ATCC 6205 / CBS 148.51 / DSM 1962 / NBRC 6347 / NRRL 1970) (Soil fungus)	-	-	-	-	-	-	-	-	-	-	-
TRINITY_DN6332_c0_g2_i1	3	1	1783	1770	1004.25	1.75589	2006.75	1142.87	10.1584	0.00156683	0.00458297	A0A175W4L8	KXX78409.1	3-phytase	MMYC01_205884	Madurella mycetomatis	-	-	-	GO:0016158	3-phytase activity [GO:0016158]	-	-	3-phytase activity [GO:0016158]	K01083	-	Metabolic pathways; Inositol phosphate metabolism;
TRINITY_DN7348_c2_g1_i1	6	0	2868	2466	1506.08	2.62486	3009.53	1146.55	10.1631	0.00144823	0.00432857	G2QH84	XP_003663989.1	SSD domain-containing protein	MYCTH_2306273	Myceliophthora thermophila (strain ATCC 42464 / BCRC 31852 / DSM 1799) (Sporotrichum thermophile)	-	-	-	GO:0005319; GO:0016021	integral component of membrane [GO:0016021]; lipid transporter activity [GO:0005319]	-	integral component of membrane [GO:0016021]	lipid transporter activity [GO:0005319]	K12385;	mtm:MYCTH_2306273;	Lysosome; Cholesterol metabolism;
TRINITY_DN7573_c2_g7_i3	6	0	2788	2545	1506.45	2.62486	3010.27	1146.83	10.1634	0.00144865	0.00432928	A0A150ASG2	KXX83385.1	Cysteine dioxygenase (EC 1.13.11.20)	MMYC01_200166	Madurella mycetomatis	1.13.11.20	PATHWAY: Organosulfur biosynthesis; taurine biosynthesis; hypotaurine from L-cysteine: step 1/2. {ECO:0000256|RuleBase:RU366010}.	UPA00012;UER00537	GO:0005506; GO:0017172; GO:0042412	cysteine dioxygenase activity [GO:0017172]; iron ion binding [GO:0005506]; taurine biosynthetic process [GO:0042412]	taurine biosynthetic process [GO:0042412]	-	cysteine dioxygenase activity [GO:0017172]; iron ion binding [GO:0005506]	K00456	-	Metabolic pathways; Cysteine and methionine metabolism; Taurine and hypotaurine metabolism;
TRINITY_DN6905_c0_g3_i1	6	6	5493	5278	3043.68	5.28563	6082.07	1150.68	10.1683	0.00117586	0.00372116	G2QEH3	XP_003663001.1	PCI domain-containing protein	MYCTH_2304313	Myceliophthora thermophila (strain ATCC 42464 / BCRC 31852 / DSM 1799) (Sporotrichum thermophile)	-	-	-	GO:0000338; GO:0008180	COP9 signalosome [GO:0008180]; protein deneddylation [GO:0000338]	protein deneddylation [GO:0000338]	COP9 signalosome [GO:0008180]	-	K12175;	mtm:MYCTH_2304313;	-
TRINITY_DN6701_c0_g1_i2	2	2	1773	1818	1015.23	1.76188	2028.69	1151.44	10.1692	0.00155009	0.00454604	G2QIB9	XP_003665538.1	Uncharacterized protein	MYCTH_2309412	Myceliophthora thermophila (strain ATCC 42464 / BCRC 31852 / DSM 1799) (Sporotrichum thermophile)	-	-	-	GO:0005634; GO:0008420; GO:0070940	nucleus [GO:0005634]; RNA polymerase II CTD heptapeptide repeat phosphatase activity [GO:0008420]; dephosphorylation of RNA polymerase II C-terminal domain [GO:0070940]	dephosphorylation of RNA polymerase II C-terminal domain [GO:0070940]	nucleus [GO:0005634]	RNA polymerase II CTD heptapeptide repeat phosphatase activity [GO:0008420]	K15732;	mtm:MYCTH_2309412;	-
TRINITY_DN5096_c0_g2_i1	2	6	3630	3646	2056.7	3.53572	4109.87	1162.39	10.1829	0.00130692	0.00401934	Q2HBJ7	XP_001228923.1	Uncharacterized protein	CHGG_02407	Chaetomium globosum (strain ATCC 6205 / CBS 148.51 / DSM 1962 / NBRC 6347 / NRRL 1970) (Soil fungus)	-	-	-	GO:0003857; GO:0006631; GO:0070403	3-hydroxyacyl-CoA dehydrogenase activity [GO:0003857]; NAD+ binding [GO:0070403]; fatty acid metabolic process [GO:0006631]	fatty acid metabolic process [GO:0006631]	-	3-hydroxyacyl-CoA dehydrogenase activity [GO:0003857]; NAD+ binding [GO:0070403]	K00074	-	Metabolic pathways; Microbial metabolism in diverse environments; Carbon metabolism; Butanoate metabolism; Phenylalanine metabolism; Benzoate degradation;
TRINITY_DN8071_c2_g9_i1	0	4	1870	1784	1032.49	1.77384	2063.2	1163.12	10.1838	0.00152263	0.00448695	G2Q2X0	XP_003660382.1	Uncharacterized protein	MYCTH_2298637	Myceliophthora thermophila (strain ATCC 42464 / BCRC 31852 / DSM 1799) (Sporotrichum thermophile)	-	-	-	GO:0015031	protein transport [GO:0015031]	protein transport [GO:0015031]	-	-	K19476;	mtm:MYCTH_2298637;	Endocytosis;
TRINITY_DN7919_c4_g1_i1	0	1	451	463	258.401	0.443461	516.358	1164.38	10.1853	0.00230782	0.00619861	G2QFY4	XP_003664543.1	Cellobiose dehydrogenase (EC 1.1.99.18)	MYCTH_81925	Myceliophthora thermophila (strain ATCC 42464 / BCRC 31852 / DSM 1799) (Sporotrichum thermophile)	1.1.99.18	-	-	GO:0047735; GO:0050660	cellobiose dehydrogenase (acceptor) activity [GO:0047735]; flavin adenine dinucleotide binding [GO:0050660]	-	-	cellobiose dehydrogenase (acceptor) activity [GO:0047735]; flavin adenine dinucleotide binding [GO:0050660]	K19069;	mtm:MYCTH_81925;	-
TRINITY_DN7900_c6_g8_i1	8	0	3617	3666	2058.8	3.49981	4114.1	1175.52	10.1991	0.00130538	0.00401581	G2QDS7	XP_003662781.1	Uncharacterized protein	MYCTH_2303798	Myceliophthora thermophila (strain ATCC 42464 / BCRC 31852 / DSM 1799) (Sporotrichum thermophile)	-	-	-	-	-	-	-	-	K01078	mtm:MYCTH_2303798;	Metabolic pathways; Thiamine metabolism; Riboflavin metabolism;
TRINITY_DN12656_c0_g1_i1	0	6	2724	2841	1573.46	2.66077	3144.27	1181.72	10.2067	0.00138018	0.00418795	G2Q0W7	XP_003658512.1	Uncharacterized protein	MYCTH_2294361	Myceliophthora thermophila (strain ATCC 42464 / BCRC 31852 / DSM 1799) (Sporotrichum thermophile)	-	-	-	GO:0008941; GO:0019825; GO:0020037; GO:0051409; GO:0071949	FAD binding [GO:0071949]; heme binding [GO:0020037]; nitric oxide dioxygenase activity [GO:0008941]; oxygen binding [GO:0019825]; response to nitrosative stress [GO:0051409]	response to nitrosative stress [GO:0051409]	-	FAD binding [GO:0071949]; heme binding [GO:0020037]; nitric oxide dioxygenase activity [GO:0008941]; oxygen binding [GO:0019825]	K05916;	mtm:MYCTH_2294361;	-
TRINITY_DN5430_c0_g1_i5	2	0	926	914	520.036	0.874954	1039.2	1187.72	10.214	0.00174096	0.00496148	G2QV96	XP_003650119.1	Uncharacterized protein	THITE_2109387	Thielavia terrestris (strain ATCC 38088 / NRRL 8126) (Acremonium alabamense)	-	-	-	GO:0005506; GO:0016021; GO:0016705; GO:0020037	integral component of membrane [GO:0016021]; heme binding [GO:0020037]; iron ion binding [GO:0005506]; oxidoreductase activity, acting on paired donors, with incorporation or reduction of molecular oxygen [GO:0016705]	-	integral component of membrane [GO:0016021]	heme binding [GO:0020037]; iron ion binding [GO:0005506]; oxidoreductase activity, acting on paired donors, with incorporation or reduction of molecular oxygen [GO:0016705]	-	ttt:THITE_2109387;	-
TRINITY_DN7211_c3_g13_i1	1	0	453	468	260.387	0.437477	520.336	1189.4	10.216	0.00229001	0.00616204	Q2GVC5	XP_001225735.1	Uncharacterized protein	CHGG_08079	Chaetomium globosum (strain ATCC 6205 / CBS 148.51 / DSM 1962 / NBRC 6347 / NRRL 1970) (Soil fungus)	-	-	-	GO:0016747	transferase activity, transferring acyl groups other than amino-acyl groups [GO:0016747]	-	-	transferase activity, transferring acyl groups other than amino-acyl groups [GO:0016747]	K08764	-	Metabolic pathways; Fatty acid metabolism; Primary bile acid biosynthesis; Biosynthesis of unsaturated fatty acids; Peroxisome;
TRINITY_DN7630_c1_g2_i2	6	0	2864	2674	1564.56	2.62486	3126.49	1191.11	10.2181	0.00138773	0.00420419	G2QK16	XP_003665167.1	Uncharacterized protein	MYCTH_2308601	Myceliophthora thermophila (strain ATCC 42464 / BCRC 31852 / DSM 1799) (Sporotrichum thermophile)	-	-	-	GO:0016021	integral component of membrane [GO:0016021]	-	integral component of membrane [GO:0016021]	-	-	mtm:MYCTH_2308601;	-
TRINITY_DN6208_c0_g1_i3	2	0	866	981	522.535	0.874954	1044.2	1193.43	10.2209	0.00173513	0.00495093	G2Q7U1	XP_003662195.1	Uncharacterized protein	MYCTH_2302520	Myceliophthora thermophila (strain ATCC 42464 / BCRC 31852 / DSM 1799) (Sporotrichum thermophile)	-	-	-	GO:0016021	integral component of membrane [GO:0016021]	-	integral component of membrane [GO:0016021]	-	-	mtm:MYCTH_2302520;	-
TRINITY_DN7790_c2_g2_i3	2	0	945	924	528.189	0.874954	1055.5	1206.35	10.2364	0.00171459	0.00490827	-	-	-	-	-	-	-	-	-	-	-	-	-	-	-	-
TRINITY_DN7700_c7_g1_i2	0	4	1866	1922	1070.91	1.77384	2140.06	1206.45	10.2366	0.00146769	0.00437383	G2R384	XP_003651426.1	Uncharacterized protein	THITE_2111709	Thielavia terrestris (strain ATCC 38088 / NRRL 8126) (Acremonium alabamense)	-	-	-	GO:0003779	actin binding [GO:0003779]	-	-	actin binding [GO:0003779]	K05747;	ttt:THITE_2111709;	Endocytosis; Regulation of actin cytoskeleton;
TRINITY_DN6470_c0_g1_i1	2	0	1000	875	529.457	0.874954	1058.04	1209.25	10.2399	0.00170876	0.00489709	G2PZX8	XP_003659246.1	Uncharacterized protein	MYCTH_2296019	Myceliophthora thermophila (strain ATCC 42464 / BCRC 31852 / DSM 1799) (Sporotrichum thermophile)	-	-	-	GO:0016021	integral component of membrane [GO:0016021]	-	integral component of membrane [GO:0016021]	-	-	mtm:MYCTH_2296019;	-
TRINITY_DN2488_c0_g1_i2	14	14	13689	13388	7651.95	12.3331	15291.6	1239.88	10.276	0.000771633	0.00277209	-	-	-	-	-	-	-	-	-	-	-	-	-	-	-	-
TRINITY_DN7838_c3_g2_i4	6	8	6783	6808	3841.53	6.17255	7676.88	1243.71	10.2804	0.0010048	0.00332445	Q2GZ71	XP_001224389.1	Uncharacterized protein	CHGG_05175	Chaetomium globosum (strain ATCC 6205 / CBS 148.51 / DSM 1962 / NBRC 6347 / NRRL 1970) (Soil fungus)	-	-	-	GO:0016021; GO:0022857	integral component of membrane [GO:0016021]; transmembrane transporter activity [GO:0022857]	-	integral component of membrane [GO:0016021]	transmembrane transporter activity [GO:0022857]	-	-	-
TRINITY_DN7614_c3_g1_i2	4	4	3924	3848	2196.4	3.52375	4389.27	1245.63	10.2827	0.00120432	0.00377963	Q2GWY5	XP_001225175.1	Uncharacterized protein	CHGG_07519	Chaetomium globosum (strain ATCC 6205 / CBS 148.51 / DSM 1962 / NBRC 6347 / NRRL 1970) (Soil fungus)	-	-	-	-	-	-	-	-	-	-	-
TRINITY_DN6875_c1_g2_i1	2	0	1050	916	555.12	0.874954	1109.36	1267.91	10.3082	0.00163178	0.00472638	G2Q0V7	XP_003658502.1	Uncharacterized protein	MYCTH_2294344	Myceliophthora thermophila (strain ATCC 42464 / BCRC 31852 / DSM 1799) (Sporotrichum thermophile)	-	-	-	GO:0016021	integral component of membrane [GO:0016021]	-	integral component of membrane [GO:0016021]	-	-	mtm:MYCTH_2294344;	-
TRINITY_DN7566_c1_g1_i1	14	16	14847	14862	8397.01	13.2201	16780.8	1269.35	10.3099	0.00072222	0.00265333	G2Q2F5	XP_003659525.1	Golgi apparatus membrane protein TVP23	MYCTH_2296687	Myceliophthora thermophila (strain ATCC 42464 / BCRC 31852 / DSM 1799) (Sporotrichum thermophile)	-	-	-	GO:0000139; GO:0016021	Golgi membrane [GO:0000139]; integral component of membrane [GO:0016021]	-	Golgi membrane [GO:0000139]; integral component of membrane [GO:0016021]	-	-	mtm:MYCTH_2296687;	-
TRINITY_DN7481_c6_g4_i1	1	2	1499	1492	845.344	1.3244	1689.36	1275.57	10.3169	0.00147075	0.00438082	Q2HAW9	XP_001229151.1	CN hydrolase domain-containing protein	CHGG_02635	Chaetomium globosum (strain ATCC 6205 / CBS 148.51 / DSM 1962 / NBRC 6347 / NRRL 1970) (Soil fungus)	-	-	-	GO:0006807; GO:0008418; GO:0070773	protein-N-terminal asparagine amidohydrolase activity [GO:0008418]; protein-N-terminal glutamine amidohydrolase activity [GO:0070773]; nitrogen compound metabolic process [GO:0006807]	nitrogen compound metabolic process [GO:0006807]	-	protein-N-terminal asparagine amidohydrolase activity [GO:0008418]; protein-N-terminal glutamine amidohydrolase activity [GO:0070773]	-	-	-
TRINITY_DN7254_c2_g11_i2	4	0	1940	2012	1117.28	1.74991	2232.82	1275.96	10.3174	0.0014048	0.00423999	G2R477	XP_003652360.1	DUF4110 domain-containing protein	THITE_2113756	Thielavia terrestris (strain ATCC 38088 / NRRL 8126) (Acremonium alabamense)	-	-	-	-	-	-	-	-	-	ttt:THITE_2113756;	-
TRINITY_DN7662_c3_g2_i2	0	4	2039	1970	1132.82	1.77384	2263.86	1276.24	10.3177	0.00138384	0.00419655	G2QP91	XP_003666649.1	Chromatin modification-related protein	MYCTH_97015	Myceliophthora thermophila (strain ATCC 42464 / BCRC 31852 / DSM 1799) (Sporotrichum thermophile)	-	-	-	GO:0005634; GO:0006325; GO:0046872	nucleus [GO:0005634]; metal ion binding [GO:0046872]; chromatin organization [GO:0006325]	chromatin organization [GO:0006325]	nucleus [GO:0005634]	metal ion binding [GO:0046872]	-	mtm:MYCTH_97015;	-
TRINITY_DN12674_c0_g1_i1	2	0	1060	937	563.92	0.874954	1126.96	1288.03	10.3309	0.00160723	0.00467306	G2QED8	XP_003662966.1	Uncharacterized protein	MYCTH_2304250	Myceliophthora thermophila (strain ATCC 42464 / BCRC 31852 / DSM 1799) (Sporotrichum thermophile)	-	-	-	-	-	-	-	-	-	mtm:MYCTH_2304250;	-
TRINITY_DN7700_c7_g5_i1	4	10	7141	7012	3999.62	6.18452	7993.05	1292.43	10.3359	0.000950336	0.00319719	G2Q565	XP_003660650.1	Uncharacterized protein	MYCTH_2299189	Myceliophthora thermophila (strain ATCC 42464 / BCRC 31852 / DSM 1799) (Sporotrichum thermophile)	-	-	-	GO:0003723	RNA binding [GO:0003723]	-	-	RNA binding [GO:0003723]	-	mtm:MYCTH_2299189;	-
TRINITY_DN7889_c0_g1_i1	0	2	978	1076	580.932	0.886922	1160.98	1309	10.3542	0.00156485	0.00457881	Q2H2R7	XP_001223143.1	Rab-GAP TBC domain-containing protein	CHGG_03929	Chaetomium globosum (strain ATCC 6205 / CBS 148.51 / DSM 1962 / NBRC 6347 / NRRL 1970) (Soil fungus)	-	-	-	-	-	-	-	-	-	-	-
TRINITY_DN3985_c0_g1_i1	23	24	24288	23805	13590.7	20.705	27160.6	1311.79	10.3573	0.000550612	0.00225822	G2XGE7	XP_009653826.1	Uncharacterized protein	VDAG_09229	Verticillium dahliae (strain VdLs.17 / ATCC MYA-4575 / FGSC 10137) (Verticillium wilt)	-	-	-	-	-	-	-	-	-	vda:VDAG_09229;	-
TRINITY_DN7378_c5_g3_i4	0	4	2160	1967	1165.63	1.77384	2329.49	1313.24	10.3589	0.00134234	0.00410109	Q2GYJ8	XP_001224612.1	SP-RING-type domain-containing protein	CHGG_06956	Chaetomium globosum (strain ATCC 6205 / CBS 148.51 / DSM 1962 / NBRC 6347 / NRRL 1970) (Soil fungus)	-	-	-	GO:0008270	zinc ion binding [GO:0008270]	-	-	zinc ion binding [GO:0008270]	-	-	-
TRINITY_DN6931_c0_g1_i1	4	12	8302	8157	4651.25	7.07144	9295.43	1314.5	10.3603	0.000882619	0.00303259	Q2HAM7	XP_001229243.1	Uncharacterized protein	CHGG_02727	Chaetomium globosum (strain ATCC 6205 / CBS 148.51 / DSM 1962 / NBRC 6347 / NRRL 1970) (Soil fungus)	-	-	-	GO:0004298; GO:0010499; GO:0019774; GO:0043161	proteasome core complex, beta-subunit complex [GO:0019774]; threonine-type endopeptidase activity [GO:0004298]; proteasomal ubiquitin-independent protein catabolic process [GO:0010499]; proteasome-mediated ubiquitin-dependent protein catabolic process [GO:0043161]	proteasomal ubiquitin-independent protein catabolic process [GO:0010499]; proteasome-mediated ubiquitin-dependent protein catabolic process [GO:0043161]	proteasome core complex, beta-subunit complex [GO:0019774]	threonine-type endopeptidase activity [GO:0004298]	K02732	-	Proteasome;
TRINITY_DN7444_c6_g1_i3	501	492	515690	505474	288571	437.359	576705	1318.61	10.3648	1.77e-05	0.000811969	Q2H7U9	XP_001221361.1	Uncharacterized protein	CHGG_05266	Chaetomium globosum (strain ATCC 6205 / CBS 148.51 / DSM 1962 / NBRC 6347 / NRRL 1970) (Soil fungus)	-	-	-	GO:0004497; GO:0005506; GO:0016021; GO:0016705; GO:0020037	integral component of membrane [GO:0016021]; heme binding [GO:0020037]; iron ion binding [GO:0005506]; monooxygenase activity [GO:0004497]; oxidoreductase activity, acting on paired donors, with incorporation or reduction of molecular oxygen [GO:0016705]	-	integral component of membrane [GO:0016021]	heme binding [GO:0020037]; iron ion binding [GO:0005506]; monooxygenase activity [GO:0004497]; oxidoreductase activity, acting on paired donors, with incorporation or reduction of molecular oxygen [GO:0016705]	K14686	-	Mineral absorption;
TRINITY_DN7663_c6_g3_i1	20	20	20765	20429	11641.3	17.6188	23265.1	1320.47	10.3668	0.000593572	0.00235296	G2Q948	XP_003661585.1	DUF676 domain-containing protein	MYCTH_2301141	Myceliophthora thermophila (strain ATCC 42464 / BCRC 31852 / DSM 1799) (Sporotrichum thermophile)	-	-	-	-	-	-	-	-	-	mtm:MYCTH_2301141;	-
TRINITY_DN5779_c0_g1_i2	0	2	1006	1072	587.578	0.886922	1174.27	1323.98	10.3707	0.0015472	0.00453975	G2QGE6	XP_003663805.1	Zn(2)-C6 fungal-type domain-containing protein (Fragment)	MYCTH_2037656	Myceliophthora thermophila (strain ATCC 42464 / BCRC 31852 / DSM 1799) (Sporotrichum thermophile)	-	-	-	GO:0000981; GO:0005634; GO:0008270	nucleus [GO:0005634]; DNA-binding transcription factor activity, RNA polymerase II-specific [GO:0000981]; zinc ion binding [GO:0008270]	-	nucleus [GO:0005634]	DNA-binding transcription factor activity, RNA polymerase II-specific [GO:0000981]; zinc ion binding [GO:0008270]	-	mtm:MYCTH_2037656;	-
TRINITY_DN7958_c4_g9_i2	1	1	1075	996	585.002	0.880938	1169.12	1327.14	10.3741	0.00155171	0.00454949	G2QJE0	XP_003664942.1	Asparaginase	MYCTH_2308168	Myceliophthora thermophila (strain ATCC 42464 / BCRC 31852 / DSM 1799) (Sporotrichum thermophile)	-	-	-	GO:0016787	hydrolase activity [GO:0016787]	-	-	hydrolase activity [GO:0016787]	K01444;	mtm:MYCTH_2308168;	Other glycan degradation; Lysosome;
TRINITY_DN6449_c0_g2_i1	3	1	2162	1990	1172.77	1.75589	2343.78	1334.81	10.3824	0.00133388	0.00408299	G2Q7H4	XP_003662132.1	Uncharacterized protein	MYCTH_2302336	Myceliophthora thermophila (strain ATCC 42464 / BCRC 31852 / DSM 1799) (Sporotrichum thermophile)	-	-	-	-	-	-	-	-	K00681;	mtm:MYCTH_2302336;	Metabolic pathways; Taurine and hypotaurine metabolism; Cyanoamino acid metabolism; Glutathione metabolism;
TRINITY_DN7454_c5_g5_i4	3	0	1595	1515	878.646	1.31243	1755.98	1337.96	10.3858	0.0014149	0.0042616	Q2GNY5	XP_001228246.1	Uncharacterized protein	CHGG_10319	Chaetomium globosum (strain ATCC 6205 / CBS 148.51 / DSM 1962 / NBRC 6347 / NRRL 1970) (Soil fungus)	-	-	-	-	-	-	-	-	-	-	-
TRINITY_DN7379_c6_g6_i2	4	4	4254	4099	2360.16	3.52375	4716.79	1338.57	10.3865	0.00110005	0.00354303	G2R7P2	XP_003654287.1	Uncharacterized protein	THITE_2117141	Thielavia terrestris (strain ATCC 38088 / NRRL 8126) (Acremonium alabamense)	-	-	-	GO:0000010; GO:0006744; GO:0008299; GO:0031314	extrinsic component of mitochondrial inner membrane [GO:0031314]; trans-hexaprenyltranstransferase activity [GO:0000010]; isoprenoid biosynthetic process [GO:0008299]; ubiquinone biosynthetic process [GO:0006744]	isoprenoid biosynthetic process [GO:0008299]; ubiquinone biosynthetic process [GO:0006744]	extrinsic component of mitochondrial inner membrane [GO:0031314]	trans-hexaprenyltranstransferase activity [GO:0000010]	K05355;	ttt:THITE_2117141;	Biosynthesis of secondary metabolites; Terpenoid backbone biosynthesis;
TRINITY_DN8085_c3_g3_i2	30	27	30421	30211	17135.2	25.0978	34245.3	1364.48	10.4141	0.000457385	0.00203872	Q2GZ73	XP_001224387.1	Cation-transporting ATPase (EC 3.6.3.-)	CHGG_05173	Chaetomium globosum (strain ATCC 6205 / CBS 148.51 / DSM 1962 / NBRC 6347 / NRRL 1970) (Soil fungus)	3.6.3.-	-	-	GO:0005524; GO:0005789; GO:0005801; GO:0006812; GO:0006874; GO:0015662; GO:0016021; GO:0016887; GO:0030026; GO:0046872; GO:0055092	cis-Golgi network [GO:0005801]; endoplasmic reticulum membrane [GO:0005789]; integral component of membrane [GO:0016021]; ATP binding [GO:0005524]; ATPase activity [GO:0016887]; ion transmembrane transporter activity, phosphorylative mechanism [GO:0015662]; metal ion binding [GO:0046872]; cation transport [GO:0006812]; cellular calcium ion homeostasis [GO:0006874]; cellular manganese ion homeosta…	cation transport [GO:0006812]; cellular calcium ion homeostasis [GO:0006874]; cellular manganese ion homeostasis [GO:0030026]; sterol homeostasis [GO:0055092]	cis-Golgi network [GO:0005801]; endoplasmic reticulum membrane [GO:0005789]; integral component of membrane [GO:0016021]	ATP binding [GO:0005524]; ATPase activity [GO:0016887]; ion transmembrane transporter activity, phosphorylative mechanism [GO:0015662]; metal ion binding [GO:0046872]	K14950	-	-
TRINITY_DN7558_c2_g1_i17	18	4	11943	11527	6631.45	9.64843	13253.3	1373.62	10.4238	0.000737295	0.00269055	G2QE29	XP_003662857.1	C2H2-type domain-containing protein	MYCTH_2138951	Myceliophthora thermophila (strain ATCC 42464 / BCRC 31852 / DSM 1799) (Sporotrichum thermophile)	-	-	-	GO:0003676	nucleic acid binding [GO:0003676]	-	-	nucleic acid binding [GO:0003676]	-	mtm:MYCTH_2138951;	-
TRINITY_DN7700_c0_g1_i1	20	8	15223	15122	8575.69	12.2972	17139.1	1393.74	10.4447	0.000648091	0.00248025	G2QQL4	XP_003648760.1	Uncharacterized protein	THITE_41298	Thielavia terrestris (strain ATCC 38088 / NRRL 8126) (Acremonium alabamense)	-	-	-	-	-	-	-	-	-	ttt:THITE_41298;	-
TRINITY_DN7904_c4_g4_i2	3	7	5518	5415	3089.46	4.41666	6174.49	1398	10.4492	0.000962833	0.00322825	G2QKL3	XP_003665364.1	AlcB domain-containing protein	MYCTH_2112226	Myceliophthora thermophila (strain ATCC 42464 / BCRC 31852 / DSM 1799) (Sporotrichum thermophile)	-	-	-	-	-	-	-	-	K22151;	mtm:MYCTH_2112226;	-
TRINITY_DN7894_c3_g10_i1	0	2	1195	1010	622.414	0.886922	1243.94	1402.54	10.4538	0.00145999	0.00435511	G2QDA2	XP_003662713.1	Uncharacterized protein	MYCTH_2138875	Myceliophthora thermophila (strain ATCC 42464 / BCRC 31852 / DSM 1799) (Sporotrichum thermophile)	-	-	-	-	-	-	-	-	-	mtm:MYCTH_2138875;	-
TRINITY_DN7997_c4_g1_i2	1	0	566	526	308.454	0.437477	616.471	1409.15	10.4606	0.00191545	0.00534507	G2Q285	XP_003658657.1	Uncharacterized protein	MYCTH_2294705	Myceliophthora thermophila (strain ATCC 42464 / BCRC 31852 / DSM 1799) (Sporotrichum thermophile)	-	-	-	GO:0003824; GO:0016021	integral component of membrane [GO:0016021]; catalytic activity [GO:0003824]	-	integral component of membrane [GO:0016021]	catalytic activity [GO:0003824]	K09704;	mtm:MYCTH_2294705;	-
TRINITY_DN6635_c0_g2_i1	2	0	1113	1071	617.065	0.874954	1233.25	1409.51	10.461	0.00147405	0.00438895	G2Q7S9	XP_003662183.1	Uncharacterized protein	MYCTH_2302476	Myceliophthora thermophila (strain ATCC 42464 / BCRC 31852 / DSM 1799) (Sporotrichum thermophile)	-	-	-	GO:0003777; GO:0005524; GO:0007018; GO:0008017	ATP binding [GO:0005524]; microtubule binding [GO:0008017]; microtubule motor activity [GO:0003777]; microtubule-based movement [GO:0007018]	microtubule-based movement [GO:0007018]	-	ATP binding [GO:0005524]; microtubule binding [GO:0008017]; microtubule motor activity [GO:0003777]	K10392;	mtm:MYCTH_2302476;	-
TRINITY_DN8008_c1_g6_i1	2	0	1129	1062	618.939	0.874954	1237	1413.79	10.4654	0.00146941	0.00437768	G2QN45	XP_003667163.1	GRIP domain-containing protein	MYCTH_2312687	Myceliophthora thermophila (strain ATCC 42464 / BCRC 31852 / DSM 1799) (Sporotrichum thermophile)	-	-	-	-	-	-	-	-	-	mtm:MYCTH_2312687;	-
TRINITY_DN7989_c1_g3_i1	6	2	4532	4350	2509.44	3.51178	5015.37	1428.15	10.4799	0.00101736	0.00335335	A0A175W5Y5	KXX78690.1	Structural maintenance of chromosomes protein	MMYC01_205848	Madurella mycetomatis	-	-	-	GO:0003682; GO:0005524; GO:0005634; GO:0007064; GO:0008278; GO:0046982	cohesin complex [GO:0008278]; nucleus [GO:0005634]; ATP binding [GO:0005524]; chromatin binding [GO:0003682]; protein heterodimerization activity [GO:0046982]; mitotic sister chromatid cohesion [GO:0007064]	mitotic sister chromatid cohesion [GO:0007064]	cohesin complex [GO:0008278]; nucleus [GO:0005634]	ATP binding [GO:0005524]; chromatin binding [GO:0003682]; protein heterodimerization activity [GO:0046982]	K06636	-	Cell cycle; Cell cycle - yeast; Meiosis - yeast;
TRINITY_DN7237_c3_g4_i1	2	2	2145	2309	1259.44	1.76188	2517.12	1428.66	10.4804	0.00123846	0.00386187	G2Q6E9	XP_003659966.1	Choline_kin_N domain-containing protein	MYCTH_2297591	Myceliophthora thermophila (strain ATCC 42464 / BCRC 31852 / DSM 1799) (Sporotrichum thermophile)	-	-	-	GO:0016773	phosphotransferase activity, alcohol group as acceptor [GO:0016773]	-	-	phosphotransferase activity, alcohol group as acceptor [GO:0016773]	K00866;	mtm:MYCTH_2297591;	Metabolic pathways; Glycerophospholipid metabolism;
TRINITY_DN7990_c4_g1_i2	6	4	5708	5540	3178.14	4.3987	6351.88	1444.03	10.4959	0.000927146	0.00314158	G2QC85	XP_003663359.1	Uncharacterized protein	MYCTH_2305202	Myceliophthora thermophila (strain ATCC 42464 / BCRC 31852 / DSM 1799) (Sporotrichum thermophile)	-	-	-	-	-	-	-	-	-	mtm:MYCTH_2305202;	-
TRINITY_DN7888_c1_g4_i1	16	8	13735	13337	7649.24	10.5473	15287.9	1449.46	10.5013	0.000652944	0.00249105	Q2HF74	XP_001220351.1	Clathrin heavy chain	CHGG_01130	Chaetomium globosum (strain ATCC 6205 / CBS 148.51 / DSM 1962 / NBRC 6347 / NRRL 1970) (Soil fungus)	-	-	-	GO:0005198; GO:0006886; GO:0016192; GO:0030130; GO:0030132; GO:0032051; GO:0071439	clathrin coat of coated pit [GO:0030132]; clathrin coat of trans-Golgi network vesicle [GO:0030130]; clathrin complex [GO:0071439]; clathrin light chain binding [GO:0032051]; structural molecule activity [GO:0005198]; intracellular protein transport [GO:0006886]; vesicle-mediated transport [GO:0016192]	intracellular protein transport [GO:0006886]; vesicle-mediated transport [GO:0016192]	clathrin coat of coated pit [GO:0030132]; clathrin coat of trans-Golgi network vesicle [GO:0030130]; clathrin complex [GO:0071439]	clathrin light chain binding [GO:0032051]; structural molecule activity [GO:0005198]	K04646	-	Endocytosis; Lysosome;
TRINITY_DN6122_c0_g1_i1	0	2	1152	1130	644.83	0.886922	1288.77	1453.08	10.5049	0.00141284	0.00425712	Q2HF60	XP_001220365.1	Rhodanese domain-containing protein	CHGG_01144	Chaetomium globosum (strain ATCC 6205 / CBS 148.51 / DSM 1962 / NBRC 6347 / NRRL 1970) (Soil fungus)	-	-	-	GO:0004725; GO:1902751	protein tyrosine phosphatase activity [GO:0004725]; positive regulation of cell cycle G2/M phase transition [GO:1902751]	positive regulation of cell cycle G2/M phase transition [GO:1902751]	-	protein tyrosine phosphatase activity [GO:0004725]	K02555	-	MAPK signaling pathway - yeast; Cell cycle - yeast;
TRINITY_DN7273_c0_g1_i8	13	9	12894	12252	7103.87	9.67835	14198.1	1466.99	10.5186	0.000664891	0.00251845	A0A175W4D2	KXX78597.1	Phosphoethanolamine N-methyltransferase 1	MMYC01_205283	Madurella mycetomatis	-	-	-	GO:0008168	methyltransferase activity [GO:0008168]	-	-	methyltransferase activity [GO:0008168]	-	-	-
TRINITY_DN7680_c1_g2_i1	0	2	1156	1156	653.393	0.886922	1305.9	1472.39	10.5239	0.00139517	0.0042213	G2QB26	XP_003661209.1	Fork-head domain-containing protein	MYCTH_2300332	Myceliophthora thermophila (strain ATCC 42464 / BCRC 31852 / DSM 1799) (Sporotrichum thermophile)	-	-	-	GO:0003700; GO:0005634; GO:0043565	nucleus [GO:0005634]; DNA-binding transcription factor activity [GO:0003700]; sequence-specific DNA binding [GO:0043565]	-	nucleus [GO:0005634]	DNA-binding transcription factor activity [GO:0003700]; sequence-specific DNA binding [GO:0043565]	-	mtm:MYCTH_2300332;	-
TRINITY_DN7414_c2_g5_i1	2	0	1190	1106	648.523	0.874954	1296.17	1481.42	10.5328	0.00140431	0.00423966	A0A1Y2W4R8	OTB04794.1	Uncharacterized protein	M426DRAFT_73173	Hypoxylon sp. CI-4A	-	-	-	-	-	-	-	-	-	-	-
TRINITY_DN6853_c0_g1_i1	6	4	5902	5775	3299.47	4.3987	6594.53	1499.2	10.55	0.000881848	0.00303062	G2Q871	XP_003661419.1	Phosphoinositide phospholipase C (EC 3.1.4.11)	MYCTH_2300779	Myceliophthora thermophila (strain ATCC 42464 / BCRC 31852 / DSM 1799) (Sporotrichum thermophile)	3.1.4.11	-	-	GO:0004435; GO:0016042; GO:0035556	phosphatidylinositol phospholipase C activity [GO:0004435]; intracellular signal transduction [GO:0035556]; lipid catabolic process [GO:0016042]	intracellular signal transduction [GO:0035556]; lipid catabolic process [GO:0016042]	-	phosphatidylinositol phospholipase C activity [GO:0004435]	K05857;	mtm:MYCTH_2300779;	Metabolic pathways; Inositol phosphate metabolism; Calcium signaling pathway; Phosphatidylinositol signaling system;
TRINITY_DN7665_c6_g9_i1	2	2	2366	2320	1324.1	1.76188	2646.44	1502.06	10.5527	0.00117221	0.00371267	G2QHK4	XP_003664109.1	Uncharacterized protein	MYCTH_2111125	Myceliophthora thermophila (strain ATCC 42464 / BCRC 31852 / DSM 1799) (Sporotrichum thermophile)	-	-	-	GO:0016021	integral component of membrane [GO:0016021]	-	integral component of membrane [GO:0016021]	-	-	mtm:MYCTH_2111125;	-
TRINITY_DN7535_c2_g4_i1	2	4	3423	3708	2016.41	2.6488	4030.18	1521.51	10.5713	0.00102548	0.00336941	G2R9Z7	XP_003655118.1	Zn(2)-C6 fungal-type domain-containing protein	THITE_2118415	Thielavia terrestris (strain ATCC 38088 / NRRL 8126) (Acremonium alabamense)	-	-	-	GO:0000981; GO:0005634; GO:0008270	nucleus [GO:0005634]; DNA-binding transcription factor activity, RNA polymerase II-specific [GO:0000981]; zinc ion binding [GO:0008270]	-	nucleus [GO:0005634]	DNA-binding transcription factor activity, RNA polymerase II-specific [GO:0000981]; zinc ion binding [GO:0008270]	-	ttt:THITE_2118415;	-
TRINITY_DN8088_c7_g6_i1	30	17	27880	27796	15733.9	20.6631	31447.1	1521.89	10.5716	0.000426292	0.00196615	Q2GNM9	XP_001228352.1	Citrate_bind domain-containing protein	CHGG_10425	Chaetomium globosum (strain ATCC 6205 / CBS 148.51 / DSM 1962 / NBRC 6347 / NRRL 1970) (Soil fungus)	-	-	-	-	-	-	-	-	K01648	-	Metabolic pathways; Biosynthesis of secondary metabolites; Microbial metabolism in diverse environments; Biosynthesis of antibiotics; Citrate cycle (TCA cycle);
TRINITY_DN6514_c0_g1_i1	4	0	2390	2340	1336.5	1.74991	2671.26	1526.51	10.576	0.00116033	0.00368494	A0A0U4ZEI2	CEL08149.1	Uncharacterized protein	ASPCAL11302	Aspergillus calidoustus	-	-	-	GO:0016874; GO:0031177	ligase activity [GO:0016874]; phosphopantetheine binding [GO:0031177]	-	-	ligase activity [GO:0016874]; phosphopantetheine binding [GO:0031177]	-	-	-
TRINITY_DN6958_c0_g1_i1	2	2	2428	2348	1349.38	1.76188	2696.99	1530.75	10.58	0.0011481	0.00365824	G2QC99	XP_003662519.1	Uncharacterized protein	MYCTH_2303213	Myceliophthora thermophila (strain ATCC 42464 / BCRC 31852 / DSM 1799) (Sporotrichum thermophile)	-	-	-	-	-	-	-	-	-	mtm:MYCTH_2303213;	-
TRINITY_DN7868_c5_g12_i1	0	2	1197	1214	681.422	0.886922	1361.96	1535.6	10.5846	0.00133973	0.0040956	Q2HCN1	XP_001221244.1	Uncharacterized protein	CHGG_02023	Chaetomium globosum (strain ATCC 6205 / CBS 148.51 / DSM 1962 / NBRC 6347 / NRRL 1970) (Soil fungus)	-	-	-	-	-	-	-	-	K10273	-	-
TRINITY_DN11093_c0_g1_i1	4	0	2440	2364	1357.3	1.74991	2712.84	1550.28	10.5983	0.00114078	0.00364133	G2QXB5	XP_003649474.1	Uncharacterized protein	THITE_2108038	Thielavia terrestris (strain ATCC 38088 / NRRL 8126) (Acremonium alabamense)	-	-	-	GO:0016491	oxidoreductase activity [GO:0016491]	-	-	oxidoreductase activity [GO:0016491]	-	ttt:THITE_2108038;	-
TRINITY_DN7699_c0_g7_i1	4	2	3633	3656	2059.95	2.63683	4117.27	1561.45	10.6087	0.000998025	0.00330719	J3NTZ0	XP_009220800.1	Uncharacterized protein	20345197 GGTG_04739	Gaeumannomyces graminis var. tritici (strain R3-111a-1) (Wheat and barley take-all root rot fungus)	-	-	-	-	-	-	-	-	-	-	-
TRINITY_DN14423_c0_g1_i1	2	0	1298	1126	684.311	0.874954	1367.75	1563.22	10.6103	0.00133224	0.00408042	Q2H0F7	XP_001223953.1	Uncharacterized protein	CHGG_04739	Chaetomium globosum (strain ATCC 6205 / CBS 148.51 / DSM 1962 / NBRC 6347 / NRRL 1970) (Soil fungus)	-	-	-	GO:0016021	integral component of membrane [GO:0016021]	-	integral component of membrane [GO:0016021]	-	-	-	-
TRINITY_DN55767_c0_g1_i1	2	1	1880	1794	1037.91	1.31841	2074.5	1573.48	10.6197	0.00119667	0.00376177	W6YV61	XP_007692049.1	GTP-binding nuclear protein	COCMIDRAFT_8859	Bipolaris oryzae ATCC 44560	-	-	-	GO:0003924; GO:0005525; GO:0005634; GO:0006913; GO:0015031	nucleus [GO:0005634]; GTP binding [GO:0005525]; GTPase activity [GO:0003924]; nucleocytoplasmic transport [GO:0006913]; protein transport [GO:0015031]	nucleocytoplasmic transport [GO:0006913]; protein transport [GO:0015031]	nucleus [GO:0005634]	GTP binding [GO:0005525]; GTPase activity [GO:0003924]	K07936;	bor:COCMIDRAFT_8859;	RNA transport; Ribosome biogenesis in eukaryotes;
TRINITY_DN7303_c4_g12_i1	4	6	6112	6192	3477.4	4.41067	6950.39	1575.81	10.6219	0.00082172	0.00289272	Q2HGD9	XP_001219936.1	RanBD1 domain-containing protein	CHGG_00715	Chaetomium globosum (strain ATCC 6205 / CBS 148.51 / DSM 1962 / NBRC 6347 / NRRL 1970) (Soil fungus)	-	-	-	GO:0005623; GO:0046907	cell [GO:0005623]; intracellular transport [GO:0046907]	intracellular transport [GO:0046907]	cell [GO:0005623]	-	-	-	-
TRINITY_DN7270_c8_g1_i1	0	2	1222	1259	701.273	0.886922	1401.66	1580.36	10.626	0.00130315	0.00401176	A0A175W4C6	KXX77864.1	Inner centromere protein-related protein pic1	MMYC01_204636	Madurella mycetomatis	-	-	-	GO:0000070; GO:1902412	mitotic sister chromatid segregation [GO:0000070]; regulation of mitotic cytokinesis [GO:1902412]	mitotic sister chromatid segregation [GO:0000070]; regulation of mitotic cytokinesis [GO:1902412]	-	-	-	-	-
TRINITY_DN7565_c1_g4_i3	6	3	5687	5402	3132.53	3.95524	6261.11	1582.99	10.6284	0.000852547	0.00296381	Q2HD52	XP_001221073.1	Uncharacterized protein	CHGG_01852	Chaetomium globosum (strain ATCC 6205 / CBS 148.51 / DSM 1962 / NBRC 6347 / NRRL 1970) (Soil fungus)	-	-	-	GO:0003951; GO:0006741; GO:0019674	NAD+ kinase activity [GO:0003951]; NAD metabolic process [GO:0019674]; NADP biosynthetic process [GO:0006741]	NAD metabolic process [GO:0019674]; NADP biosynthetic process [GO:0006741]	-	NAD+ kinase activity [GO:0003951]	K00858	-	Metabolic pathways; Nicotinate and nicotinamide metabolism;
TRINITY_DN7660_c1_g3_i1	2	1	1910	1788	1044.54	1.31841	2087.76	1583.54	10.6289	0.00118869	0.00374765	G2QT32	XP_003649893.1	Amidohydro-rel domain-containing protein	THITE_2108995	Thielavia terrestris (strain ATCC 38088 / NRRL 8126) (Acremonium alabamense)	-	-	-	GO:0004151; GO:0019856	dihydroorotase activity [GO:0004151]; pyrimidine nucleobase biosynthetic process [GO:0019856]	pyrimidine nucleobase biosynthetic process [GO:0019856]	-	dihydroorotase activity [GO:0004151]	K01465;	ttt:THITE_2108995;	Metabolic pathways; Pyrimidine metabolism;
TRINITY_DN7296_c1_g2_i2	4	10	8589	8894	4941.85	6.18452	9877.52	1597.14	10.6413	0.000705792	0.0026127	A0A175VXI6	KXX75454.1	Protein crossbronx	MMYC01_207587	Madurella mycetomatis	-	-	-	-	-	-	-	-	-	-	-
TRINITY_DN3531_c0_g1_i1	2	0	1254	1230	701.864	0.874954	1402.85	1603.35	10.6469	0.00130146	0.00400696	G2QP58	XP_003666616.1	Uncharacterized protein	MYCTH_2311447	Myceliophthora thermophila (strain ATCC 42464 / BCRC 31852 / DSM 1799) (Sporotrichum thermophile)	-	-	-	GO:0016888	endodeoxyribonuclease activity, producing 5'-phosphomonoesters [GO:0016888]	-	-	endodeoxyribonuclease activity, producing 5'-phosphomonoesters [GO:0016888]	K03424;	mtm:MYCTH_2311447;	-
TRINITY_DN2716_c0_g1_i1	2	0	1219	1274	704.73	0.874954	1408.59	1609.9	10.6528	0.00129711	0.00399713	G2R5G3	XP_003653790.1	Uncharacterized protein	THITE_2116329	Thielavia terrestris (strain ATCC 38088 / NRRL 8126) (Acremonium alabamense)	-	-	-	GO:0004497; GO:0005506; GO:0016021; GO:0016705; GO:0020037	integral component of membrane [GO:0016021]; heme binding [GO:0020037]; iron ion binding [GO:0005506]; monooxygenase activity [GO:0004497]; oxidoreductase activity, acting on paired donors, with incorporation or reduction of molecular oxygen [GO:0016705]	-	integral component of membrane [GO:0016021]	heme binding [GO:0020037]; iron ion binding [GO:0005506]; monooxygenase activity [GO:0004497]; oxidoreductase activity, acting on paired donors, with incorporation or reduction of molecular oxygen [GO:0016705]	-	ttt:THITE_2116329;	-
TRINITY_DN7931_c1_g1_i2	8	0	4946	5029	2819.21	3.49981	5634.91	1610.06	10.6529	0.000875426	0.00301565	Q2HB90	XP_001229030.1	Lipase_3 domain-containing protein	CHGG_02514	Chaetomium globosum (strain ATCC 6205 / CBS 148.51 / DSM 1962 / NBRC 6347 / NRRL 1970) (Soil fungus)	-	-	-	GO:0006629; GO:0016787	hydrolase activity [GO:0016787]; lipid metabolic process [GO:0006629]	lipid metabolic process [GO:0006629]	-	hydrolase activity [GO:0016787]	-	-	-
TRINITY_DN8063_c4_g6_i1	11	20	19478	19532	11024.2	13.6815	22034.7	1610.55	10.6533	0.000487247	0.00210582	G2QQ38	XP_003666946.1	Uncharacterized protein	MYCTH_84992	Myceliophthora thermophila (strain ATCC 42464 / BCRC 31852 / DSM 1799) (Sporotrichum thermophile)	-	-	-	GO:0003924; GO:0005525	GTP binding [GO:0005525]; GTPase activity [GO:0003924]	-	-	GTP binding [GO:0005525]; GTPase activity [GO:0003924]	K07874;	mtm:MYCTH_84992;	-
TRINITY_DN7370_c1_g2_i1	2	0	1317	1238	721.689	0.874954	1442.5	1648.66	10.6871	0.00126623	0.00392208	G2Q895	XP_003661443.1	AdoMet-dependent rRNA methyltransferase SPB1 (EC 2.1.1.-) (2'-O-ribose RNA methyltransferase) (S-adenosyl-L-methionine-dependent methyltransferase)	SPB1 MYCTH_2300833	Myceliophthora thermophila (strain ATCC 42464 / BCRC 31852 / DSM 1799) (Sporotrichum thermophile)	2.1.1.-	-	-	GO:0000453; GO:0005730; GO:0008650; GO:0030687; GO:0070039	nucleolus [GO:0005730]; preribosome, large subunit precursor [GO:0030687]; rRNA (guanosine-2'-O-)-methyltransferase activity [GO:0070039]; rRNA (uridine-2'-O-)-methyltransferase activity [GO:0008650]; enzyme-directed rRNA 2'-O-methylation [GO:0000453]	enzyme-directed rRNA 2'-O-methylation [GO:0000453]	nucleolus [GO:0005730]; preribosome, large subunit precursor [GO:0030687]	rRNA (guanosine-2'-O-)-methyltransferase activity [GO:0070039]; rRNA (uridine-2'-O-)-methyltransferase activity [GO:0008650]	K14857;	mtm:MYCTH_2300833;	-
TRINITY_DN7947_c1_g1_i1	0	1	685	618	367.936	0.443461	735.429	1658.39	10.6956	0.0015953	0.00464859	Q2GYE0	XP_001224670.1	Cytochrome b5 heme-binding domain-containing protein	CHGG_07014	Chaetomium globosum (strain ATCC 6205 / CBS 148.51 / DSM 1962 / NBRC 6347 / NRRL 1970) (Soil fungus)	-	-	-	GO:0003995; GO:0020037; GO:0046872; GO:0050660	acyl-CoA dehydrogenase activity [GO:0003995]; flavin adenine dinucleotide binding [GO:0050660]; heme binding [GO:0020037]; metal ion binding [GO:0046872]	-	-	acyl-CoA dehydrogenase activity [GO:0003995]; flavin adenine dinucleotide binding [GO:0050660]; heme binding [GO:0020037]; metal ion binding [GO:0046872]	-	-	-
TRINITY_DN7560_c1_g2_i1	2	2	2612	2599	1472.51	1.76188	2943.25	1670.52	10.7061	0.00104224	0.00341096	G2Q7S6	XP_003662180.1	Uncharacterized protein	MYCTH_2302467	Myceliophthora thermophila (strain ATCC 42464 / BCRC 31852 / DSM 1799) (Sporotrichum thermophile)	-	-	-	GO:0001522; GO:0003723; GO:0006396; GO:0009982	pseudouridine synthase activity [GO:0009982]; RNA binding [GO:0003723]; pseudouridine synthesis [GO:0001522]; RNA processing [GO:0006396]	RNA processing [GO:0006396]; pseudouridine synthesis [GO:0001522]	-	RNA binding [GO:0003723]; pseudouridine synthase activity [GO:0009982]	K03177;	mtm:MYCTH_2302467;	-
TRINITY_DN8001_c5_g1_i1	10	6	10610	10318	5912.75	7.03553	11818.5	1679.83	10.7141	0.000623926	0.00242748	G2QJB3	XP_003664915.1	Uncharacterized protein	MYCTH_2135036	Myceliophthora thermophila (strain ATCC 42464 / BCRC 31852 / DSM 1799) (Sporotrichum thermophile)	-	-	-	GO:0016021; GO:0046873	integral component of membrane [GO:0016021]; metal ion transmembrane transporter activity [GO:0046873]	-	integral component of membrane [GO:0016021]	metal ion transmembrane transporter activity [GO:0046873]	-	mtm:MYCTH_2135036;	-
TRINITY_DN7714_c1_g1_i15	2	0	1346	1266	737.783	0.874954	1474.69	1685.45	10.7189	0.00123939	0.00386436	G2RCB6	XP_003656887.1	Uncharacterized protein (Fragment)	THITE_2015113	Thielavia terrestris (strain ATCC 38088 / NRRL 8126) (Acremonium alabamense)	-	-	-	GO:0016021	integral component of membrane [GO:0016021]	-	integral component of membrane [GO:0016021]	-	-	ttt:THITE_2015113;	-
TRINITY_DN7621_c1_g7_i1	1	0	682	631	370.823	0.437477	741.209	1694.28	10.7265	0.00158303	0.00462056	G0S897	XP_006694227.1	Queuine tRNA-ribosyltransferase catalytic subunit 1 (EC 2.4.2.29) (Guanine insertion enzyme) (tRNA-guanine transglycosylase)	CTHT_0038050	Chaetomium thermophilum (strain DSM 1495 / CBS 144.50 / IMI 039719)	2.4.2.29	-	-	GO:0005737; GO:0008479; GO:0046872; GO:0101030	cytoplasm [GO:0005737]; metal ion binding [GO:0046872]; queuine tRNA-ribosyltransferase activity [GO:0008479]; tRNA-guanine transglycosylation [GO:0101030]	tRNA-guanine transglycosylation [GO:0101030]	cytoplasm [GO:0005737]	metal ion binding [GO:0046872]; queuine tRNA-ribosyltransferase activity [GO:0008479]	K00773;	cthr:CTHT_0038050;	-
TRINITY_DN4290_c0_g1_i1	2	6	5253	5394	3009.25	3.53572	6014.96	1701.2	10.7323	0.000803333	0.00284761	Q2H8B0	XP_001230060.1	SHSP domain-containing protein	CHGG_03544	Chaetomium globosum (strain ATCC 6205 / CBS 148.51 / DSM 1962 / NBRC 6347 / NRRL 1970) (Soil fungus)	-	-	-	-	-	-	-	-	-	-	-
TRINITY_DN7335_c1_g1_i1	2	0	1298	1342	746.2	0.874954	1491.53	1704.69	10.7353	0.0012269	0.003834	Q2H3W8	XP_001222742.1	Uncharacterized protein	CHGG_06647	Chaetomium globosum (strain ATCC 6205 / CBS 148.51 / DSM 1962 / NBRC 6347 / NRRL 1970) (Soil fungus)	-	-	-	-	-	-	-	-	-	-	-
TRINITY_DN6999_c1_g1_i2	2	0	1327	1316	746.822	0.874954	1492.77	1706.11	10.7365	0.00122542	0.00383093	G2Q7S7	XP_003662181.1	Pol_alpha_B_N domain-containing protein	MYCTH_2302469	Myceliophthora thermophila (strain ATCC 42464 / BCRC 31852 / DSM 1799) (Sporotrichum thermophile)	-	-	-	-	-	-	-	-	K05928	mtm:MYCTH_2302469;	Metabolic pathways; Biosynthesis of secondary metabolites; Ubiquinone and other terpenoid-quinone biosynthesis;
TRINITY_DN7699_c0_g2_i4	7	2	5943	5992	3372.83	3.94926	6741.71	1707.08	10.7373	0.000772383	0.00277349	G2QPL0	XP_003666768.1	Uncharacterized protein	MYCTH_2311754	Myceliophthora thermophila (strain ATCC 42464 / BCRC 31852 / DSM 1799) (Sporotrichum thermophile)	-	-	-	-	-	-	-	-	-	mtm:MYCTH_2311754;	-
TRINITY_DN7729_c0_g8_i2	4	8	8032	7989	4527.08	5.29759	9048.87	1708.11	10.7382	0.000683203	0.00256079	Q2HHC9	XP_001219596.1	Uncharacterized protein	CHGG_00375	Chaetomium globosum (strain ATCC 6205 / CBS 148.51 / DSM 1962 / NBRC 6347 / NRRL 1970) (Soil fungus)	-	-	-	-	-	-	-	-	-	-	-
TRINITY_DN7432_c3_g2_i1	6	16	14760	14781	8347.84	9.72024	16686	1716.62	10.7454	0.000519514	0.00218449	G2QUQ5	XP_003649236.1	RNB domain-containing protein	THITE_2107690	Thielavia terrestris (strain ATCC 38088 / NRRL 8126) (Acremonium alabamense)	-	-	-	GO:0003723; GO:0004540	ribonuclease activity [GO:0004540]; RNA binding [GO:0003723]	-	-	RNA binding [GO:0003723]; ribonuclease activity [GO:0004540]	K18748;	ttt:THITE_2107690;	-
TRINITY_DN7418_c1_g1_i1	0	5	3509	3324	1930.11	2.2173	3858	1739.95	10.7648	0.000917443	0.00311973	G2Q3Z1	XP_003660539.1	Structural maintenance of chromosomes protein	MYCTH_73867	Myceliophthora thermophila (strain ATCC 42464 / BCRC 31852 / DSM 1799) (Sporotrichum thermophile)	-	-	-	GO:0005524; GO:0005634; GO:0005694; GO:0051276	chromosome [GO:0005694]; nucleus [GO:0005634]; ATP binding [GO:0005524]; chromosome organization [GO:0051276]	chromosome organization [GO:0051276]	chromosome [GO:0005694]; nucleus [GO:0005634]	ATP binding [GO:0005524]	K06674;	mtm:MYCTH_73867;	Cell cycle - yeast;
TRINITY_DN7460_c1_g1_i2	1	1	1331	1396	770.86	0.880938	1540.84	1749.09	10.7724	0.00118882	0.00374765	G2QL41	XP_003665918.1	Zn(2)-C6 fungal-type domain-containing protein	MYCTH_2310145	Myceliophthora thermophila (strain ATCC 42464 / BCRC 31852 / DSM 1799) (Sporotrichum thermophile)	-	-	-	GO:0000981; GO:0003677; GO:0005634; GO:0006351; GO:0008270	nucleus [GO:0005634]; DNA binding [GO:0003677]; DNA-binding transcription factor activity, RNA polymerase II-specific [GO:0000981]; zinc ion binding [GO:0008270]; transcription, DNA-templated [GO:0006351]	transcription, DNA-templated [GO:0006351]	nucleus [GO:0005634]	DNA binding [GO:0003677]; DNA-binding transcription factor activity, RNA polymerase II-specific [GO:0000981]; zinc ion binding [GO:0008270]	K21451;	mtm:MYCTH_2310145;	-
TRINITY_DN7487_c5_g1_i2	2	2	2739	2720	1542.52	1.76188	3083.28	1750	10.7731	0.000988601	0.00328769	Q2HDB0	XP_001221015.1	Uncharacterized protein	CHGG_01794	Chaetomium globosum (strain ATCC 6205 / CBS 148.51 / DSM 1962 / NBRC 6347 / NRRL 1970) (Soil fungus)	-	-	-	-	-	-	-	-	-	-	-
TRINITY_DN7957_c4_g2_i1	2	3	3429	3426	1937.06	2.20534	3871.92	1755.7	10.7778	0.000913862	0.00311066	G2QC91	XP_003663365.1	Xylulose kinase-like protein	MYCTH_67060	Myceliophthora thermophila (strain ATCC 42464 / BCRC 31852 / DSM 1799) (Sporotrichum thermophile)	-	-	-	GO:0004856; GO:0005998; GO:0042732	xylulokinase activity [GO:0004856]; D-xylose metabolic process [GO:0042732]; xylulose catabolic process [GO:0005998]	D-xylose metabolic process [GO:0042732]; xylulose catabolic process [GO:0005998]	-	xylulokinase activity [GO:0004856]	K00854;	mtm:MYCTH_67060;	Metabolic pathways; Pentose and glucuronate interconversions;
TRINITY_DN8047_c0_g1_i4	1	4	3499	3380	1943.37	2.21132	3884.52	1756.65	10.7786	0.000909927	0.00310071	G0RY25	XP_006691053.1	Uncharacterized protein	CTHT_0005150	Chaetomium thermophilum (strain DSM 1495 / CBS 144.50 / IMI 039719)	-	-	-	GO:0005509; GO:0016021; GO:0022857	integral component of membrane [GO:0016021]; calcium ion binding [GO:0005509]; transmembrane transporter activity [GO:0022857]	-	integral component of membrane [GO:0016021]	calcium ion binding [GO:0005509]; transmembrane transporter activity [GO:0022857]	K14684;	cthr:CTHT_0005150;	-
TRINITY_DN6849_c0_g1_i8	4	0	2834	2624	1541.45	1.74991	3081.14	1760.75	10.782	0.000988723	0.00328774	G2QBL8	XP_003663206.1	Uncharacterized protein	MYCTH_2304831	Myceliophthora thermophila (strain ATCC 42464 / BCRC 31852 / DSM 1799) (Sporotrichum thermophile)	-	-	-	GO:0046872	metal ion binding [GO:0046872]	-	-	metal ion binding [GO:0046872]	-	mtm:MYCTH_2304831;	-
TRINITY_DN7563_c1_g3_i2	2	4	4224	4037	2333.61	2.6488	4664.56	1761.01	10.7822	0.000852987	0.002965	A0A1J7K1S5	OIW34090.1	p-loop containing nucleoside triphosphate hydrolase protein	CONLIGDRAFT_208578	Coniochaeta ligniaria NRRL 30616	-	-	-	GO:0005525; GO:0016787	GTP binding [GO:0005525]; hydrolase activity [GO:0016787]	-	-	GTP binding [GO:0005525]; hydrolase activity [GO:0016787]	K06944	-	-
TRINITY_DN6637_c0_g1_i1	2	0	1452	1296	775.88	0.874954	1550.88	1772.53	10.7916	0.00117949	0.00372917	Q2HGV6	XP_001219769.1	Uncharacterized protein	CHGG_00548	Chaetomium globosum (strain ATCC 6205 / CBS 148.51 / DSM 1962 / NBRC 6347 / NRRL 1970) (Soil fungus)	-	-	-	-	-	-	-	-	-	-	-
TRINITY_DN7724_c1_g12_i1	2	0	1428	1328	778.369	0.874954	1555.86	1778.22	10.7962	0.00117627	0.00372206	Q2H8H7	XP_001229993.1	Uncharacterized protein	CHGG_03477	Chaetomium globosum (strain ATCC 6205 / CBS 148.51 / DSM 1962 / NBRC 6347 / NRRL 1970) (Soil fungus)	-	-	-	-	-	-	-	-	K03362	-	Ubiquitin mediated proteolysis; Circadian rhythm;
TRINITY_DN5761_c1_g1_i1	2	2	2766	2818	1578.11	1.76188	3154.47	1790.4	10.8061	0.0009632	0.00322858	Q2H0Q9	XP_001223851.1	Uncharacterized protein	CHGG_04637	Chaetomium globosum (strain ATCC 6205 / CBS 148.51 / DSM 1962 / NBRC 6347 / NRRL 1970) (Soil fungus)	-	-	-	GO:0016021	integral component of membrane [GO:0016021]	-	integral component of membrane [GO:0016021]	-	-	-	-
TRINITY_DN7531_c0_g5_i1	0	4	2750	2893	1595.16	1.77384	3188.54	1797.53	10.8118	0.000951578	0.00320001	Q2HAG1	XP_001229309.1	Uncharacterized protein	CHGG_02793	Chaetomium globosum (strain ATCC 6205 / CBS 148.51 / DSM 1962 / NBRC 6347 / NRRL 1970) (Soil fungus)	-	-	-	GO:0005768; GO:0005829; GO:0006886; GO:0030906; GO:0042147; GO:0045053; GO:0140318	cytosol [GO:0005829]; endosome [GO:0005768]; retromer, cargo-selective complex [GO:0030906]; protein transporter activity [GO:0140318]; intracellular protein transport [GO:0006886]; protein retention in Golgi apparatus [GO:0045053]; retrograde transport, endosome to Golgi [GO:0042147]	intracellular protein transport [GO:0006886]; protein retention in Golgi apparatus [GO:0045053]; retrograde transport, endosome to Golgi [GO:0042147]	cytosol [GO:0005829]; endosome [GO:0005768]; retromer, cargo-selective complex [GO:0030906]	protein transporter activity [GO:0140318]	K18466	-	Endocytosis;
TRINITY_DN8228_c0_g1_i1	0	2	1388	1453	803.059	0.886922	1605.23	1809.89	10.8217	0.00114221	0.00364475	G2Q838	XP_003662240.1	Uncharacterized protein	MYCTH_2302644	Myceliophthora thermophila (strain ATCC 42464 / BCRC 31852 / DSM 1799) (Sporotrichum thermophile)	-	-	-	GO:0003824	catalytic activity [GO:0003824]	-	-	catalytic activity [GO:0003824]	K02619;	mtm:MYCTH_2302644;	Folate biosynthesis;
TRINITY_DN7606_c0_g1_i3	0	2	1398	1472	811.286	0.886922	1621.68	1828.44	10.8364	0.00113093	0.00361854	G2Q155	XP_003660199.1	Uncharacterized protein	MYCTH_2298205	Myceliophthora thermophila (strain ATCC 42464 / BCRC 31852 / DSM 1799) (Sporotrichum thermophile)	-	-	-	GO:0016021; GO:0022857	integral component of membrane [GO:0016021]; transmembrane transporter activity [GO:0022857]	-	integral component of membrane [GO:0016021]	transmembrane transporter activity [GO:0022857]	-	mtm:MYCTH_2298205;	-
TRINITY_DN7719_c2_g2_i1	0	4	2957	2816	1630.7	1.77384	3259.63	1837.61	10.8436	0.000926544	0.00313989	G2QZV3	XP_003653563.1	MFS domain-containing protein	THITE_2116093	Thielavia terrestris (strain ATCC 38088 / NRRL 8126) (Acremonium alabamense)	-	-	-	GO:0016021; GO:0055085	integral component of membrane [GO:0016021]; transmembrane transport [GO:0055085]	transmembrane transport [GO:0055085]	integral component of membrane [GO:0016021]	-	-	ttt:THITE_2116093;	-
TRINITY_DN7775_c0_g2_i4	5	1	4101	4471	2423.72	2.63085	4844.81	1841.54	10.8467	0.000813782	0.00287203	A0A086TA85	KFH46267.1	Uracil-regulated protein-like protein	ACRE_028700	Acremonium chrysogenum (strain ATCC 11550 / CBS 779.69 / DSM 880 / JCM 23072 / IMI 49137)	-	-	-	GO:0003935; GO:0009231	GTP cyclohydrolase II activity [GO:0003935]; riboflavin biosynthetic process [GO:0009231]	riboflavin biosynthetic process [GO:0009231]	-	GTP cyclohydrolase II activity [GO:0003935]	-	-	-
TRINITY_DN14412_c0_g1_i1	0	4	2911	2921	1647.99	1.77384	3294.2	1857.1	10.8588	0.000915605	0.00311556	G2Q1G4	XP_003659399.1	Uncharacterized protein	MYCTH_2296378	Myceliophthora thermophila (strain ATCC 42464 / BCRC 31852 / DSM 1799) (Sporotrichum thermophile)	-	-	-	GO:0001525; GO:0016021; GO:0016765; GO:0019408; GO:1904423	dehydrodolichyl diphosphate synthase complex [GO:1904423]; integral component of membrane [GO:0016021]; transferase activity, transferring alkyl or aryl (other than methyl) groups [GO:0016765]; angiogenesis [GO:0001525]; dolichol biosynthetic process [GO:0019408]	angiogenesis [GO:0001525]; dolichol biosynthetic process [GO:0019408]	dehydrodolichyl diphosphate synthase complex [GO:1904423]; integral component of membrane [GO:0016021]	transferase activity, transferring alkyl or aryl (other than methyl) groups [GO:0016765]	K19177;	mtm:MYCTH_2296378;	Biosynthesis of secondary metabolites; Terpenoid backbone biosynthesis;
TRINITY_DN8100_c5_g2_i2	13	14	20117	19440	11174.8	11.8957	22337.6	1877.8	10.8748	0.000408348	0.00192272	G2QCW3	XP_003662628.1	Uncharacterized protein	MYCTH_2303480	Myceliophthora thermophila (strain ATCC 42464 / BCRC 31852 / DSM 1799) (Sporotrichum thermophile)	-	-	-	-	-	-	-	-	-	mtm:MYCTH_2303480;	-
TRINITY_DN3598_c0_g1_i1	0	1	728	753	418.585	0.443461	836.726	1886.81	10.8817	0.00140298	0.00423851	A0A175WEL6	KXX81550.1	ATP-dependent RNA helicase dbp-9	MMYC01_202749	Madurella mycetomatis	-	-	-	GO:0003676; GO:0004386; GO:0005524	ATP binding [GO:0005524]; helicase activity [GO:0004386]; nucleic acid binding [GO:0003676]	-	-	ATP binding [GO:0005524]; helicase activity [GO:0004386]; nucleic acid binding [GO:0003676]	K14810	-	-
TRINITY_DN7517_c5_g1_i1	0	2	1519	1450	838.657	0.886922	1676.43	1890.16	10.8843	0.00109365	0.00352539	Q2H316	XP_001223044.1	ECM11 domain-containing protein	CHGG_03830	Chaetomium globosum (strain ATCC 6205 / CBS 148.51 / DSM 1962 / NBRC 6347 / NRRL 1970) (Soil fungus)	-	-	-	-	-	-	-	-	-	-	-
TRINITY_DN6328_c0_g1_i1	6	2	5831	5979	3337.71	3.51178	6671.92	1899.87	10.8917	0.000699102	0.0025986	Q2H9I8	XP_001229632.1	Uncharacterized protein	CHGG_03116	Chaetomium globosum (strain ATCC 6205 / CBS 148.51 / DSM 1962 / NBRC 6347 / NRRL 1970) (Soil fungus)	-	-	-	-	-	-	-	-	-	-	-
TRINITY_DN6932_c0_g4_i1	2	4	4561	4404	2532.55	2.6488	5062.46	1911.23	10.9003	0.000768201	0.00276268	G2QFS7	XP_003663690.1	Glycosyltransferase family 5 protein	MYCTH_108416	Myceliophthora thermophila (strain ATCC 42464 / BCRC 31852 / DSM 1799) (Sporotrichum thermophile)	-	-	-	GO:0005975; GO:0016021; GO:0016740	integral component of membrane [GO:0016021]; transferase activity [GO:0016740]; carbohydrate metabolic process [GO:0005975]	carbohydrate metabolic process [GO:0005975]	integral component of membrane [GO:0016021]	transferase activity [GO:0016740]	K00749;	mtm:MYCTH_108416;	-
TRINITY_DN8050_c2_g6_i1	6	0	4413	4475	2511.69	2.62486	5020.76	1912.77	10.9014	0.000776805	0.00278263	G2RHX9	XP_003657777.1	Pribosyltran_N domain-containing protein	THITE_2123791	Thielavia terrestris (strain ATCC 38088 / NRRL 8126) (Acremonium alabamense)	-	-	-	GO:0000287; GO:0004749; GO:0009116; GO:0009156; GO:0009165	magnesium ion binding [GO:0000287]; ribose phosphate diphosphokinase activity [GO:0004749]; nucleoside metabolic process [GO:0009116]; nucleotide biosynthetic process [GO:0009165]; ribonucleoside monophosphate biosynthetic process [GO:0009156]	nucleoside metabolic process [GO:0009116]; nucleotide biosynthetic process [GO:0009165]; ribonucleoside monophosphate biosynthetic process [GO:0009156]	-	magnesium ion binding [GO:0000287]; ribose phosphate diphosphokinase activity [GO:0004749]	K00948;	ttt:THITE_2123791;	Metabolic pathways; Biosynthesis of secondary metabolites; Microbial metabolism in diverse environments; Biosynthesis of antibiotics; Carbon metabolism; Biosynthesis of amino acids; Pentose phosphate pathway; Purine metabolism;
TRINITY_DN7782_c2_g1_i2	6	5	8035	8380	4639.72	4.84217	9274.6	1915.38	10.9034	0.000604494	0.00237818	Q2HBC5	XP_001228995.1	Uncharacterized protein	CHGG_02479	Chaetomium globosum (strain ATCC 6205 / CBS 148.51 / DSM 1962 / NBRC 6347 / NRRL 1970) (Soil fungus)	-	-	-	GO:0004177; GO:0008237; GO:0008270	aminopeptidase activity [GO:0004177]; metallopeptidase activity [GO:0008237]; zinc ion binding [GO:0008270]	-	-	aminopeptidase activity [GO:0004177]; metallopeptidase activity [GO:0008237]; zinc ion binding [GO:0008270]	K01268	-	-
TRINITY_DN7941_c1_g11_i2	0	2	1434	1573	850.244	0.886922	1699.6	1916.29	10.9041	0.00108041	0.00349669	UPI0008B29557	XP_022392401.1	Uncharacterized protein;hypothetical protein;hypothetical protein;	ABOM_001966;ABOM_001966;ABOM_001966;	Aspergillus bombycis	-	-	-	-	-	-	-	-	-	-	-
TRINITY_DN7392_c4_g3_i2	5	5	7562	7479	4249.7	4.40469	8495	1928.63	10.9134	0.000622252	0.00242433	Q2H3Y3	XP_001222727.1	Uncharacterized protein	CHGG_06632	Chaetomium globosum (strain ATCC 6205 / CBS 148.51 / DSM 1962 / NBRC 6347 / NRRL 1970) (Soil fungus)	-	-	-	GO:0000030; GO:0006493; GO:0016021	integral component of membrane [GO:0016021]; mannosyltransferase activity [GO:0000030]; protein O-linked glycosylation [GO:0006493]	protein O-linked glycosylation [GO:0006493]	integral component of membrane [GO:0016021]	mannosyltransferase activity [GO:0000030]	-	-	-
TRINITY_DN7657_c1_g1_i2	0	1	760	758	428.923	0.443461	857.403	1933.44	10.917	0.00136888	0.00416189	G2QG99	XP_003664604.1	MFS domain-containing protein	MYCTH_2307590	Myceliophthora thermophila (strain ATCC 42464 / BCRC 31852 / DSM 1799) (Sporotrichum thermophile)	-	-	-	GO:0016021; GO:0055085	integral component of membrane [GO:0016021]; transmembrane transport [GO:0055085]	transmembrane transport [GO:0055085]	integral component of membrane [GO:0016021]	-	-	mtm:MYCTH_2307590;	-
TRINITY_DN7939_c2_g3_i2	6	8	10678	10494	5981.67	6.17255	11957.2	1937.15	10.9197	0.000533682	0.00221731	G2R679	XP_003654748.1	Uncharacterized protein	THITE_2145571	Thielavia terrestris (strain ATCC 38088 / NRRL 8126) (Acremonium alabamense)	-	-	-	GO:0016491	oxidoreductase activity [GO:0016491]	-	-	oxidoreductase activity [GO:0016491]	K17739;	ttt:THITE_2145571;	-
TRINITY_DN7787_c6_g1_i1	2	0	1502	1519	853.691	0.874954	1706.51	1950.4	10.9296	0.00107527	0.00348537	Q2H3P5	XP_001222815.1	Uncharacterized protein	CHGG_06720	Chaetomium globosum (strain ATCC 6205 / CBS 148.51 / DSM 1962 / NBRC 6347 / NRRL 1970) (Soil fungus)	-	-	-	GO:0003777; GO:0005868; GO:0007018	cytoplasmic dynein complex [GO:0005868]; microtubule motor activity [GO:0003777]; microtubule-based movement [GO:0007018]	microtubule-based movement [GO:0007018]	cytoplasmic dynein complex [GO:0005868]	microtubule motor activity [GO:0003777]	K10416	-	Phagosome;
TRINITY_DN6490_c0_g1_i1	16	15	23727	23505	13345.1	13.6515	26676.5	1954.1	10.9323	0.00035358	0.00178932	B2B5X9	XP_001911379.1	Podospora anserina S mat+ genomic DNA chromosome 2, supercontig 2 (Putative tropomyosin-2)	PODANS_2_6110	Podospora anserina (strain S / ATCC MYA-4624 / DSM 980 / FGSC 10383) (Pleurage anserina)	-	-	-	-	-	-	-	-	K17945;	pan:PODANSg8421;	-
TRINITY_DN7478_c1_g6_i1	2	2	3126	2992	1728.16	1.76188	3454.56	1960.73	10.9372	0.000864977	0.00299255	G2QD92	XP_003662703.1	Uncharacterized protein	MYCTH_2303657	Myceliophthora thermophila (strain ATCC 42464 / BCRC 31852 / DSM 1799) (Sporotrichum thermophile)	-	-	-	GO:0003824	catalytic activity [GO:0003824]	-	-	catalytic activity [GO:0003824]	-	mtm:MYCTH_2303657;	-
TRINITY_DN6024_c0_g1_i1	1	0	752	770	430.132	0.437477	859.827	1965.42	10.9406	0.0013654	0.00415295	A0A175VPN1	KXX73121.1	NAD(P)H-hydrate epimerase	MMYC01_210510	Madurella mycetomatis	-	-	-	-	-	-	-	-	-	-	-
TRINITY_DN3250_c0_g1_i1	0	2	1555	1533	872.458	0.886922	1744.03	1966.38	10.9413	0.00105218	0.00343469	G2QM55	XP_003666280.1	Kinase (EC 2.7.-.-)	MYCTH_2310810	Myceliophthora thermophila (strain ATCC 42464 / BCRC 31852 / DSM 1799) (Sporotrichum thermophile)	2.7.-.-	-	-	GO:0016301; GO:0032958	kinase activity [GO:0016301]; inositol phosphate biosynthetic process [GO:0032958]	inositol phosphate biosynthetic process [GO:0032958]	-	kinase activity [GO:0016301]	K00915;	mtm:MYCTH_2310810;	Metabolic pathways; Inositol phosphate metabolism; Phosphatidylinositol signaling system; Autophagy - yeast;
TRINITY_DN7991_c0_g1_i6	4	4	6227	6070	3474	3.52375	6944.49	1970.76	10.9445	0.000661725	0.00250956	G2QLH4	XP_003666050.1	Dol-P-Man:Man(5)GlcNAc(2)-PP-Dol alpha-1,3-mannosyltransferase (EC 2.4.1.258) (Dol-P-Man-dependent alpha(1-3)-mannosyltransferase)	MYCTH_2310419	Myceliophthora thermophila (strain ATCC 42464 / BCRC 31852 / DSM 1799) (Sporotrichum thermophile)	2.4.1.258	PATHWAY: Protein modification; protein glycosylation. {ECO:0000256|RuleBase:RU364047}.	UPA00378	GO:0006486; GO:0030176; GO:0052925	integral component of endoplasmic reticulum membrane [GO:0030176]; dol-P-Man:Man(5)GlcNAc(2)-PP-Dol alpha-1,3-mannosyltransferase activity [GO:0052925]; protein glycosylation [GO:0006486]	protein glycosylation [GO:0006486]	integral component of endoplasmic reticulum membrane [GO:0030176]	dol-P-Man:Man(5)GlcNAc(2)-PP-Dol alpha-1,3-mannosyltransferase activity [GO:0052925]	K03845;	mtm:MYCTH_2310419;	Metabolic pathways; N-Glycan biosynthesis; Various types of N-glycan biosynthesis;
TRINITY_DN7648_c1_g2_i1	6	4	7662	7687	4337.13	4.3987	8669.86	1971	10.9447	0.000604668	0.00237818	Q2HC36	XP_001228734.1	Aminopeptidase (EC 3.4.11.-)	CHGG_02218	Chaetomium globosum (strain ATCC 6205 / CBS 148.51 / DSM 1962 / NBRC 6347 / NRRL 1970) (Soil fungus)	3.4.11.-	-	-	GO:0004177; GO:0008237; GO:0008270	aminopeptidase activity [GO:0004177]; metallopeptidase activity [GO:0008237]; zinc ion binding [GO:0008270]	-	-	aminopeptidase activity [GO:0004177]; metallopeptidase activity [GO:0008237]; zinc ion binding [GO:0008270]	-	-	-
TRINITY_DN7701_c1_g1_i3	4	2	4498	4708	2602.12	2.63683	5201.6	1972.67	10.9459	0.000742292	0.00270214	G2QAN4	XP_003661975.1	Protein kinase domain-containing protein	MYCTH_2301959	Myceliophthora thermophila (strain ATCC 42464 / BCRC 31852 / DSM 1799) (Sporotrichum thermophile)	-	-	-	GO:0004672; GO:0005524	ATP binding [GO:0005524]; protein kinase activity [GO:0004672]	-	-	ATP binding [GO:0005524]; protein kinase activity [GO:0004672]	K08286	mtm:MYCTH_2301959;	-
TRINITY_DN8001_c3_g1_i1	2	4	4624	4661	2623.72	2.6488	5244.8	1980.07	10.9513	0.000734094	0.00268226	Q2HD17	XP_001221108.1	E3 ubiquitin-protein ligase (EC 2.3.2.27)	CHGG_01887	Chaetomium globosum (strain ATCC 6205 / CBS 148.51 / DSM 1962 / NBRC 6347 / NRRL 1970) (Soil fungus)	2.3.2.27	PATHWAY: Protein modification; protein ubiquitination. {ECO:0000256|RuleBase:RU366018}.	UPA00143	GO:0008270; GO:0061630; GO:0071596	ubiquitin protein ligase activity [GO:0061630]; zinc ion binding [GO:0008270]; ubiquitin-dependent protein catabolic process via the N-end rule pathway [GO:0071596]	ubiquitin-dependent protein catabolic process via the N-end rule pathway [GO:0071596]	-	ubiquitin protein ligase activity [GO:0061630]; zinc ion binding [GO:0008270]	K10625	-	-
TRINITY_DN7600_c5_g4_i1	0	4	3188	3036	1758.03	1.77384	3514.28	1981.17	10.9521	0.000847281	0.00295253	G2QJZ5	XP_003665146.1	Tr-type G domain-containing protein	MYCTH_2308549	Myceliophthora thermophila (strain ATCC 42464 / BCRC 31852 / DSM 1799) (Sporotrichum thermophile)	-	-	-	GO:0003743; GO:0003924; GO:0005525	GTP binding [GO:0005525]; GTPase activity [GO:0003924]; translation initiation factor activity [GO:0003743]	-	-	GTP binding [GO:0005525]; GTPase activity [GO:0003924]; translation initiation factor activity [GO:0003743]	K02519;	mtm:MYCTH_2308549;	-
TRINITY_DN7438_c5_g4_i1	2	2	3117	3099	1756.31	1.76188	3510.87	1992.69	10.9605	0.000848627	0.00295487	Q2GNI9	XP_001228392.1	SANT domain-containing protein	CHGG_10465	Chaetomium globosum (strain ATCC 6205 / CBS 148.51 / DSM 1962 / NBRC 6347 / NRRL 1970) (Soil fungus)	-	-	-	GO:0003677; GO:0005634	nucleus [GO:0005634]; DNA binding [GO:0003677]	-	nucleus [GO:0005634]	DNA binding [GO:0003677]	-	-	-
TRINITY_DN7913_c4_g2_i1	2	2	3102	3141	1764.17	1.76188	3526.59	2001.61	10.9669	0.000844207	0.00294349	Q2H442	XP_001222668.1	Uncharacterized protein	CHGG_06573	Chaetomium globosum (strain ATCC 6205 / CBS 148.51 / DSM 1962 / NBRC 6347 / NRRL 1970) (Soil fungus)	-	-	-	-	-	-	-	-	-	-	-
TRINITY_DN7130_c0_g1_i2	7	4	8842	8376	4863.17	4.83618	9721.5	2010.16	10.9731	0.000564454	0.00228946	B2AQU3	XP_001905855.1	Podospora anserina S mat+ genomic DNA chromosome 4, supercontig 4 (Fragment)	PODANS_4_3160	Podospora anserina (strain S / ATCC MYA-4624 / DSM 980 / FGSC 10383) (Pleurage anserina)	-	-	-	GO:0004612; GO:0005524; GO:0006094	ATP binding [GO:0005524]; phosphoenolpyruvate carboxykinase (ATP) activity [GO:0004612]; gluconeogenesis [GO:0006094]	gluconeogenesis [GO:0006094]	-	ATP binding [GO:0005524]; phosphoenolpyruvate carboxykinase (ATP) activity [GO:0004612]	K01610;	pan:PODANSg2883;	Metabolic pathways; Biosynthesis of secondary metabolites; Microbial metabolism in diverse environments; Biosynthesis of antibiotics; Carbon metabolism; Glycolysis_Gluconeogenesis; Citrate cycle (TCA cycle); Pyruvate metabolism;
TRINITY_DN8041_c5_g1_i1	24	14	29797	29793	16837.6	16.7079	33658.5	2014.53	10.9762	0.000294359	0.00165051	Q2HA51	XP_001229419.1	Uncharacterized protein	CHGG_02903	Chaetomium globosum (strain ATCC 6205 / CBS 148.51 / DSM 1962 / NBRC 6347 / NRRL 1970) (Soil fungus)	-	-	-	GO:0005975; GO:0008061; GO:0016810	chitin binding [GO:0008061]; hydrolase activity, acting on carbon-nitrogen (but not peptide) bonds [GO:0016810]; carbohydrate metabolic process [GO:0005975]	carbohydrate metabolic process [GO:0005975]	-	chitin binding [GO:0008061]; hydrolase activity, acting on carbon-nitrogen (but not peptide) bonds [GO:0016810]	-	-	-
TRINITY_DN5631_c0_g1_i1	12	6	14245	14026	7987.28	7.91049	15966.6	2018.42	10.979	0.000448165	0.00202036	Q2H7V1	XP_001221359.1	Uncharacterized protein	CHGG_05264	Chaetomium globosum (strain ATCC 6205 / CBS 148.51 / DSM 1962 / NBRC 6347 / NRRL 1970) (Soil fungus)	-	-	-	-	-	-	-	-	-	-	-
TRINITY_DN7103_c0_g1_i11	32	32	51120	50747	28781.6	28.19	57535	2040.97	10.995	0.000184879	0.00139969	Q2H3D5	XP_001222925.1	Uncharacterized protein	CHGG_03711	Chaetomium globosum (strain ATCC 6205 / CBS 148.51 / DSM 1962 / NBRC 6347 / NRRL 1970) (Soil fungus)	-	-	-	-	-	-	-	-	-	-	-
TRINITY_DN8106_c7_g1_i9	4	0	3218	3163	1802.75	1.74991	3603.76	2059.4	11.008	0.000822107	0.00289321	Q2GN84	XP_001228497.1	RBR-type E3 ubiquitin transferase (EC 2.3.2.31)	CHGG_10570	Chaetomium globosum (strain ATCC 6205 / CBS 148.51 / DSM 1962 / NBRC 6347 / NRRL 1970) (Soil fungus)	2.3.2.31	-	-	GO:0004842; GO:0046872	metal ion binding [GO:0046872]; ubiquitin-protein transferase activity [GO:0004842]	-	-	metal ion binding [GO:0046872]; ubiquitin-protein transferase activity [GO:0004842]	K22909	-	-
TRINITY_DN7985_c2_g2_i10	0	4	3175	3295	1828.62	1.77384	3655.47	2060.76	11.009	0.000808403	0.00285996	G2Q0S3	XP_003658468.1	Uncharacterized protein	MYCTH_2294268	Myceliophthora thermophila (strain ATCC 42464 / BCRC 31852 / DSM 1799) (Sporotrichum thermophile)	-	-	-	GO:0005324; GO:0005524; GO:0005779; GO:0006635; GO:0015910; GO:0015916; GO:0016887; GO:0042626; GO:0042758; GO:0042760	integral component of peroxisomal membrane [GO:0005779]; ATP binding [GO:0005524]; ATPase activity [GO:0016887]; ATPase-coupled transmembrane transporter activity [GO:0042626]; long-chain fatty acid transporter activity [GO:0005324]; fatty acid beta-oxidation [GO:0006635]; fatty-acyl-CoA transport [GO:0015916]; long-chain fatty acid catabolic process [GO:0042758]; long-chain fatty acid import int…	fatty acid beta-oxidation [GO:0006635]; fatty-acyl-CoA transport [GO:0015916]; long-chain fatty acid catabolic process [GO:0042758]; long-chain fatty acid import into peroxisome [GO:0015910]; very long-chain fatty acid catabolic process [GO:0042760]	integral component of peroxisomal membrane [GO:0005779]	ATP binding [GO:0005524]; ATPase activity [GO:0016887]; ATPase-coupled transmembrane transporter activity [GO:0042626]; long-chain fatty acid transporter activity [GO:0005324]	K15628;	mtm:MYCTH_2294268;	ABC transporters; Peroxisome;
TRINITY_DN7644_c0_g1_i2	2	0	1544	1648	902.342	0.874954	1803.81	2061.6	11.0096	0.00101841	0.0033549	G2QYM8	XP_003651752.1	Uncharacterized protein	THITE_2112387	Thielavia terrestris (strain ATCC 38088 / NRRL 8126) (Acremonium alabamense)	-	-	-	GO:0016021; GO:0055085	integral component of membrane [GO:0016021]; transmembrane transport [GO:0055085]	transmembrane transport [GO:0055085]	integral component of membrane [GO:0016021]	-	K15278;	ttt:THITE_2112387;	-
TRINITY_DN7968_c1_g4_i1	10	10	16196	16406	9212.64	8.80938	18416.5	2090.55	11.0297	0.000401201	0.00190207	G2RF93	XP_003656712.1	Uncharacterized protein	THITE_2121754	Thielavia terrestris (strain ATCC 38088 / NRRL 8126) (Acremonium alabamense)	-	-	-	GO:0003676	nucleic acid binding [GO:0003676]	-	-	nucleic acid binding [GO:0003676]	-	ttt:THITE_2121754;	-
TRINITY_DN7855_c0_g2_i2	2	8	8290	8086	4626.24	4.42264	9248.06	2091.07	11.03	0.000551369	0.00226021	B2A8T6	XP_001912955.1	Podospora anserina S mat+ genomic DNA chromosome 1, supercontig 1	PODANS_1_7320	Podospora anserina (strain S / ATCC MYA-4624 / DSM 980 / FGSC 10383) (Pleurage anserina)	-	-	-	GO:0005634; GO:0006355; GO:0043565; GO:0046982	nucleus [GO:0005634]; protein heterodimerization activity [GO:0046982]; sequence-specific DNA binding [GO:0043565]; regulation of transcription, DNA-templated [GO:0006355]	regulation of transcription, DNA-templated [GO:0006355]	nucleus [GO:0005634]	protein heterodimerization activity [GO:0046982]; sequence-specific DNA binding [GO:0043565]	K08065;	pan:PODANSg10004;	-
TRINITY_DN7327_c1_g13_i1	2	4	4978	4842	2774.11	2.6488	5545.56	2093.61	11.0318	0.000682256	0.00255821	Q2HE67	XP_001220708.1	Aldedh domain-containing protein	CHGG_01487	Chaetomium globosum (strain ATCC 6205 / CBS 148.51 / DSM 1962 / NBRC 6347 / NRRL 1970) (Soil fungus)	-	-	-	GO:0004491	methylmalonate-semialdehyde dehydrogenase (acylating) activity [GO:0004491]	-	-	methylmalonate-semialdehyde dehydrogenase (acylating) activity [GO:0004491]	K00140	-	Metabolic pathways; Carbon metabolism; Propanoate metabolism; Inositol phosphate metabolism; Valine, leucine and isoleucine degradation; beta-Alanine metabolism;
TRINITY_DN7725_c1_g1_i5	0	2	1632	1658	929.704	0.886922	1858.52	2095.47	11.0331	0.000988102	0.0032871	A0A2N3NL74	PKS13158.1	DUF676 domain-containing protein	jhhlp_000500	Lomentospora prolificans	-	-	-	-	-	-	-	-	-	-	-
TRINITY_DN7811_c1_g2_i3	1	1	1629	1654	927.72	0.880938	1854.56	2105.21	11.0397	0.000990201	0.00329158	Q2H722	XP_001221638.1	C2H2-type domain-containing protein	CHGG_05543	Chaetomium globosum (strain ATCC 6205 / CBS 148.51 / DSM 1962 / NBRC 6347 / NRRL 1970) (Soil fungus)	-	-	-	GO:0003676; GO:0006355	nucleic acid binding [GO:0003676]; regulation of transcription, DNA-templated [GO:0006355]	regulation of transcription, DNA-templated [GO:0006355]	-	nucleic acid binding [GO:0003676]	K21455	-	-
TRINITY_DN7895_c4_g6_i2	2	8	8301	8276	4683.74	4.42264	9363.06	2117.08	11.0479	0.000541794	0.00223858	Q2H964	XP_001229756.1	Zn(2)-C6 fungal-type domain-containing protein	CHGG_03240	Chaetomium globosum (strain ATCC 6205 / CBS 148.51 / DSM 1962 / NBRC 6347 / NRRL 1970) (Soil fungus)	-	-	-	GO:0000981; GO:0005634; GO:0008270	nucleus [GO:0005634]; DNA-binding transcription factor activity, RNA polymerase II-specific [GO:0000981]; zinc ion binding [GO:0008270]	-	nucleus [GO:0005634]	DNA-binding transcription factor activity, RNA polymerase II-specific [GO:0000981]; zinc ion binding [GO:0008270]	-	-	-
TRINITY_DN6665_c0_g1_i1	2	0	1682	1606	928.714	0.874954	1856.55	2121.89	11.0511	0.000988558	0.00328769	Q2GQF6	XP_001227725.1	Zn(2)-C6 fungal-type domain-containing protein	CHGG_09798	Chaetomium globosum (strain ATCC 6205 / CBS 148.51 / DSM 1962 / NBRC 6347 / NRRL 1970) (Soil fungus)	-	-	-	GO:0000981; GO:0003677; GO:0005634; GO:0006351; GO:0008270	nucleus [GO:0005634]; DNA binding [GO:0003677]; DNA-binding transcription factor activity, RNA polymerase II-specific [GO:0000981]; zinc ion binding [GO:0008270]; transcription, DNA-templated [GO:0006351]	transcription, DNA-templated [GO:0006351]	nucleus [GO:0005634]	DNA binding [GO:0003677]; DNA-binding transcription factor activity, RNA polymerase II-specific [GO:0000981]; zinc ion binding [GO:0008270]	-	-	-
TRINITY_DN7892_c3_g6_i2	4	1	4106	4160	2335.78	2.19337	4669.37	2128.86	11.0559	0.000723079	0.00265617	G2QDA3	XP_003662714.1	Uncharacterized protein	MYCTH_2303682	Myceliophthora thermophila (strain ATCC 42464 / BCRC 31852 / DSM 1799) (Sporotrichum thermophile)	-	-	-	GO:0005247; GO:0016021	integral component of membrane [GO:0016021]; voltage-gated chloride channel activity [GO:0005247]	-	integral component of membrane [GO:0016021]	voltage-gated chloride channel activity [GO:0005247]	K05012;	mtm:MYCTH_2303682;	-
TRINITY_DN4919_c0_g1_i1	0	2	1673	1674	945.699	0.886922	1890.51	2131.54	11.0577	0.000971253	0.00324619	G2Q7L8	XP_003661321.1	Uncharacterized protein	MYCTH_2300572	Myceliophthora thermophila (strain ATCC 42464 / BCRC 31852 / DSM 1799) (Sporotrichum thermophile)	-	-	-	GO:0016021	integral component of membrane [GO:0016021]	-	integral component of membrane [GO:0016021]	-	-	mtm:MYCTH_2300572;	-
TRINITY_DN1038_c0_g1_i1	2	0	1700	1606	933.723	0.874954	1866.57	2133.34	11.0589	0.000983162	0.00327457	-	-	-	-	-	-	-	-	-	-	-	-	-	-	-	-
TRINITY_DN7233_c0_g1_i2	4	3	5964	5707	3296.58	3.08029	6590.08	2139.43	11.063	0.000625521	0.00243151	A0A175WGJ7	KXX82629.1	Sulfate adenylyltransferase (EC 2.7.7.4) (ATP-sulfurylase) (Sulfate adenylate transferase) (SAT)	MET3 MMYC01_200807	Madurella mycetomatis	2.7.7.4	PATHWAY: Sulfur metabolism; hydrogen sulfide biosynthesis; sulfite from sulfate: step 1/3. {ECO:0000256|HAMAP-Rule:MF_03106}.	UPA00140;UER00204	GO:0000103; GO:0004020; GO:0004781; GO:0005524; GO:0005737; GO:0009086; GO:0019344; GO:0070814	cytoplasm [GO:0005737]; adenylylsulfate kinase activity [GO:0004020]; ATP binding [GO:0005524]; sulfate adenylyltransferase (ATP) activity [GO:0004781]; cysteine biosynthetic process [GO:0019344]; hydrogen sulfide biosynthetic process [GO:0070814]; methionine biosynthetic process [GO:0009086]; sulfate assimilation [GO:0000103]	cysteine biosynthetic process [GO:0019344]; hydrogen sulfide biosynthetic process [GO:0070814]; methionine biosynthetic process [GO:0009086]; sulfate assimilation [GO:0000103]	cytoplasm [GO:0005737]	ATP binding [GO:0005524]; adenylylsulfate kinase activity [GO:0004020]; sulfate adenylyltransferase (ATP) activity [GO:0004781]	K00958	-	Metabolic pathways; Microbial metabolism in diverse environments; Biosynthesis of antibiotics; Sulfur metabolism; Purine metabolism; Selenocompound metabolism;
TRINITY_DN7511_c1_g6_i1	4	4	6705	6653	3774.08	3.52375	7544.64	2141.08	11.0641	0.000590462	0.00234487	Q2H9I7	XP_001229633.1	RanBD1 domain-containing protein	CHGG_03117	Chaetomium globosum (strain ATCC 6205 / CBS 148.51 / DSM 1962 / NBRC 6347 / NRRL 1970) (Soil fungus)	-	-	-	GO:0005623; GO:0046907	cell [GO:0005623]; intracellular transport [GO:0046907]	intracellular transport [GO:0046907]	cell [GO:0005623]	-	K15306	-	-
TRINITY_DN8051_c4_g1_i1	2	0	1644	1676	938.195	0.874954	1875.52	2143.56	11.0658	0.000979191	0.00326525	G2Q7X7	XP_003661379.1	AAA domain-containing protein	MYCTH_2300696	Myceliophthora thermophila (strain ATCC 42464 / BCRC 31852 / DSM 1799) (Sporotrichum thermophile)	-	-	-	GO:0003689; GO:0005524; GO:0005634; GO:0005663; GO:0005829; GO:0006272; GO:0007062; GO:0031389; GO:0031390; GO:0031391	Ctf18 RFC-like complex [GO:0031390]; cytosol [GO:0005829]; DNA replication factor C complex [GO:0005663]; Elg1 RFC-like complex [GO:0031391]; nucleus [GO:0005634]; Rad17 RFC-like complex [GO:0031389]; ATP binding [GO:0005524]; DNA clamp loader activity [GO:0003689]; leading strand elongation [GO:0006272]; sister chromatid cohesion [GO:0007062]	leading strand elongation [GO:0006272]; sister chromatid cohesion [GO:0007062]	Ctf18 RFC-like complex [GO:0031390]; DNA replication factor C complex [GO:0005663]; Elg1 RFC-like complex [GO:0031391]; Rad17 RFC-like complex [GO:0031389]; cytosol [GO:0005829]; nucleus [GO:0005634]	ATP binding [GO:0005524]; DNA clamp loader activity [GO:0003689]	K10755;	mtm:MYCTH_2300696;	DNA replication; Nucleotide excision repair; Mismatch repair;
TRINITY_DN1164_c0_g1_i1	0	1	818	865	475.724	0.443461	951.004	2144.5	11.0664	0.0012368	0.00385707	Q2H7N6	XP_001221424.1	Uncharacterized protein	CHGG_05329	Chaetomium globosum (strain ATCC 6205 / CBS 148.51 / DSM 1962 / NBRC 6347 / NRRL 1970) (Soil fungus)	-	-	-	-	-	-	-	-	-	-	-
TRINITY_DN6753_c0_g1_i2	0	2	1752	1634	956.224	0.886922	1911.56	2155.28	11.0737	0.000959894	0.00322078	Q2H6V7	XP_001221703.1	Uncharacterized protein	CHGG_05608	Chaetomium globosum (strain ATCC 6205 / CBS 148.51 / DSM 1962 / NBRC 6347 / NRRL 1970) (Soil fungus)	-	-	-	GO:0003755; GO:0004842; GO:0006457	peptidyl-prolyl cis-trans isomerase activity [GO:0003755]; ubiquitin-protein transferase activity [GO:0004842]; protein folding [GO:0006457]	protein folding [GO:0006457]	-	peptidyl-prolyl cis-trans isomerase activity [GO:0003755]; ubiquitin-protein transferase activity [GO:0004842]	K10598	-	Ubiquitin mediated proteolysis;
TRINITY_DN57368_c2_g2_i2	7	0	5970	5756	3312.28	3.06234	6621.5	2162.24	11.0783	0.000621544	0.00242266	E9F522	XP_007823560.1	40S ribosomal protein S4	MAA_07371	Metarhizium robertsii (strain ARSEF 23 / ATCC MYA-3075) (Metarhizium anisopliae (strain ARSEF 23))	-	-	-	GO:0003735; GO:0005840; GO:0006412; GO:0019843	ribosome [GO:0005840]; rRNA binding [GO:0019843]; structural constituent of ribosome [GO:0003735]; translation [GO:0006412]	translation [GO:0006412]	ribosome [GO:0005840]	rRNA binding [GO:0019843]; structural constituent of ribosome [GO:0003735]	K02987;	maj:MAA_07371;	Ribosome;
TRINITY_DN7610_c1_g8_i2	2	1	2546	2557	1441.88	1.31841	2882.44	2186.29	11.0943	0.000843237	0.00294111	G2RBG8	XP_003655475.1	TYR_PHOSPHATASE_2 domain-containing protein	THITE_2119209	Thielavia terrestris (strain ATCC 38088 / NRRL 8126) (Acremonium alabamense)	-	-	-	GO:0004725; GO:0008138	protein tyrosine phosphatase activity [GO:0004725]; protein tyrosine/serine/threonine phosphatase activity [GO:0008138]	-	-	protein tyrosine phosphatase activity [GO:0004725]; protein tyrosine/serine/threonine phosphatase activity [GO:0008138]	-	ttt:THITE_2119209;	-
TRINITY_DN7944_c1_g4_i2	12	8	17414	17126	9757.92	8.79741	19507	2217.36	11.1146	0.000365793	0.00181636	Q2H037	XP_001224073.1	Uncharacterized protein	CHGG_04859	Chaetomium globosum (strain ATCC 6205 / CBS 148.51 / DSM 1962 / NBRC 6347 / NRRL 1970) (Soil fungus)	-	-	-	GO:0016021	integral component of membrane [GO:0016021]	-	integral component of membrane [GO:0016021]	-	-	-	-
TRINITY_DN7043_c0_g2_i1	2	0	1721	1721	972.518	0.874954	1944.16	2222.02	11.1177	0.000944356	0.00318249	A0A090CI47	CDP25207.1	Uncharacterized protein	-	Podospora anserina (strain S / ATCC MYA-4624 / DSM 980 / FGSC 10383) (Pleurage anserina)	-	-	-	-	-	-	-	-	K11578	-	-
TRINITY_DN2676_c0_g1_i1	2	0	1766	1694	977.306	0.874954	1953.74	2232.96	11.1247	0.000939325	0.00316919	-	-	-	-	-	-	-	-	-	-	-	-	-	-	-	-
TRINITY_DN4424_c0_g1_i1	4	0	3554	3371	1955.86	1.74991	3909.98	2234.39	11.1257	0.000743704	0.00270504	Q2H1K9	XP_001223551.1	Uncharacterized protein	CHGG_04337	Chaetomium globosum (strain ATCC 6205 / CBS 148.51 / DSM 1962 / NBRC 6347 / NRRL 1970) (Soil fungus)	-	-	-	GO:0016021	integral component of membrane [GO:0016021]	-	integral component of membrane [GO:0016021]	-	K12762	-	Meiosis - yeast;
TRINITY_DN7761_c2_g1_i2	111	111	197246	192871	110207	97.7841	220316	2253.08	11.1377	3.39e-05	0.000905927	G2QYP6	XP_003652574.1	Uncharacterized protein	THITE_2114200	Thielavia terrestris (strain ATCC 38088 / NRRL 8126) (Acremonium alabamense)	-	-	-	GO:0016021	integral component of membrane [GO:0016021]	-	integral component of membrane [GO:0016021]	-	-	ttt:THITE_2114200;	-
TRINITY_DN7958_c3_g1_i3	0	2	1796	1770	1007.44	0.886922	2013.99	2270.76	11.149	0.00091119	0.00310363	Q2H6D6	XP_001221874.1	MI domain-containing protein	CHGG_05779	Chaetomium globosum (strain ATCC 6205 / CBS 148.51 / DSM 1962 / NBRC 6347 / NRRL 1970) (Soil fungus)	-	-	-	GO:0003723	RNA binding [GO:0003723]	-	-	RNA binding [GO:0003723]	K13100	-	-
TRINITY_DN8078_c0_g1_i1	1	4	4506	4413	2519.61	2.21132	5037	2277.82	11.1534	0.000655796	0.00249809	Q2HCF2	XP_001221323.1	MFS domain-containing protein	CHGG_02102	Chaetomium globosum (strain ATCC 6205 / CBS 148.51 / DSM 1962 / NBRC 6347 / NRRL 1970) (Soil fungus)	-	-	-	GO:0016021; GO:0055085	integral component of membrane [GO:0016021]; transmembrane transport [GO:0055085]	transmembrane transport [GO:0055085]	integral component of membrane [GO:0016021]	-	-	-	-
TRINITY_DN7302_c0_g1_i1	2	0	1741	1807	1002.73	0.874954	2004.58	2291.07	11.1618	0.000915972	0.00311646	A0A175WBQ1	KXX80929.1	RNA-binding protein 25	MMYC01_203536	Madurella mycetomatis	-	-	-	GO:0006397	mRNA processing [GO:0006397]	mRNA processing [GO:0006397]	-	-	-	-	-
TRINITY_DN4467_c0_g1_i2	2	4	5418	5339	3038.96	2.6488	6075.28	2293.6	11.1634	0.000604562	0.00237818	L2FNP2	ELA27686.1	C6 finger domain-containing protein	CGGC5_11552	Colletotrichum fructicola (strain Nara gc5) (Anthracnose fungus) (Colletotrichum gloeosporioides (strain Nara gc5))	-	-	-	GO:0000981; GO:0005634; GO:0008270	nucleus [GO:0005634]; DNA-binding transcription factor activity, RNA polymerase II-specific [GO:0000981]; zinc ion binding [GO:0008270]	-	nucleus [GO:0005634]	DNA-binding transcription factor activity, RNA polymerase II-specific [GO:0000981]; zinc ion binding [GO:0008270]	-	-	-
TRINITY_DN7707_c4_g3_i1	3	5	7126	7255	4063.74	3.52974	8123.95	2301.58	11.1684	0.000532557	0.00221438	G2QG63	XP_003663773.1	ARID domain-containing protein	MYCTH_2305929	Myceliophthora thermophila (strain ATCC 42464 / BCRC 31852 / DSM 1799) (Sporotrichum thermophile)	-	-	-	GO:0003677; GO:0005634	nucleus [GO:0005634]; DNA binding [GO:0003677]	-	nucleus [GO:0005634]	DNA binding [GO:0003677]	K11771;	mtm:MYCTH_2305929;	-
TRINITY_DN7571_c4_g4_i1	18	24	38185	37739	21449.7	18.5176	42880.9	2315.68	11.1772	0.000206845	0.00145674	Q2HD98	XP_001221027.1	Uncharacterized protein	CHGG_01806	Chaetomium globosum (strain ATCC 6205 / CBS 148.51 / DSM 1962 / NBRC 6347 / NRRL 1970) (Soil fungus)	-	-	-	GO:0070628	proteasome binding [GO:0070628]	-	-	proteasome binding [GO:0070628]	-	-	-
TRINITY_DN7257_c5_g4_i13	3	1	3569	3642	2037.69	1.75589	4073.63	2319.98	11.1799	0.000707337	0.00261621	G2QYW4	XP_003653439.1	GFA domain-containing protein	THITE_2115904	Thielavia terrestris (strain ATCC 38088 / NRRL 8126) (Acremonium alabamense)	-	-	-	GO:0016846	carbon-sulfur lyase activity [GO:0016846]	-	-	carbon-sulfur lyase activity [GO:0016846]	-	ttt:THITE_2115904;	-
TRINITY_DN7046_c0_g1_i1	2	6	7245	7329	4118.07	3.53572	8232.6	2328.41	11.1851	0.000522637	0.00219107	A0A175VZ44	KXX76280.1	Conidial yellow pigment biosynthesis polyketide synthase	MMYC01_206944	Madurella mycetomatis	-	-	-	GO:0009058; GO:0016740; GO:0016788; GO:0031177	hydrolase activity, acting on ester bonds [GO:0016788]; phosphopantetheine binding [GO:0031177]; transferase activity [GO:0016740]; biosynthetic process [GO:0009058]	biosynthetic process [GO:0009058]	-	hydrolase activity, acting on ester bonds [GO:0016788]; phosphopantetheine binding [GO:0031177]; transferase activity [GO:0016740]	-	-	-
TRINITY_DN7546_c2_g6_i3	8	2	9011	9112	5120.86	4.38674	10237.3	2333.7	11.1884	0.000476144	0.00207911	G2QNG3	XP_003667281.1	Uncharacterized protein	MYCTH_2312943	Myceliophthora thermophila (strain ATCC 42464 / BCRC 31852 / DSM 1799) (Sporotrichum thermophile)	-	-	-	GO:0005509	calcium ion binding [GO:0005509]	-	-	calcium ion binding [GO:0005509]	K12472;	mtm:MYCTH_2312943;	Endocytosis;
TRINITY_DN6394_c0_g1_i1	0	2	1853	1838	1042.78	0.886922	2084.68	2350.47	11.1987	0.00087984	0.00302525	Q2H1Q7	XP_001223503.1	Uncharacterized protein	CHGG_04289	Chaetomium globosum (strain ATCC 6205 / CBS 148.51 / DSM 1962 / NBRC 6347 / NRRL 1970) (Soil fungus)	-	-	-	-	-	-	-	-	-	-	-
TRINITY_DN7682_c8_g1_i1	0	2	1803	1915	1050.93	0.886922	2100.98	2368.84	11.21	0.000873442	0.00301022	G2R2S0	XP_003651367.1	Uncharacterized protein	THITE_120035	Thielavia terrestris (strain ATCC 38088 / NRRL 8126) (Acremonium alabamense)	-	-	-	GO:0005789; GO:0016021; GO:0034599	endoplasmic reticulum membrane [GO:0005789]; integral component of membrane [GO:0016021]; cellular response to oxidative stress [GO:0034599]	cellular response to oxidative stress [GO:0034599]	endoplasmic reticulum membrane [GO:0005789]; integral component of membrane [GO:0016021]	-	-	ttt:THITE_120035;	-
TRINITY_DN7287_c0_g6_i1	1	0	904	937	520.285	0.437477	1040.13	2377.57	11.2153	0.00113323	0.00362477	G2Q1F3	XP_003659388.1	Uncharacterized protein	MYCTH_2296360	Myceliophthora thermophila (strain ATCC 42464 / BCRC 31852 / DSM 1799) (Sporotrichum thermophile)	-	-	-	-	-	-	-	-	-	mtm:MYCTH_2296360;	-
TRINITY_DN1148_c0_g1_i1	3	2	4647	4653	2627.61	2.19935	5253.01	2388.44	11.2219	0.000621096	0.00242198	Q2H1F3	XP_001223607.1	Uncharacterized protein	CHGG_04393	Chaetomium globosum (strain ATCC 6205 / CBS 148.51 / DSM 1962 / NBRC 6347 / NRRL 1970) (Soil fungus)	-	-	-	-	-	-	-	-	-	-	-
TRINITY_DN7669_c1_g1_i3	0	4	3888	3658	2131.06	1.77384	4260.35	2401.76	11.2299	0.000668256	0.00252745	Q2GUC5	XP_001226356.1	TOG domain-containing protein	CHGG_08429	Chaetomium globosum (strain ATCC 6205 / CBS 148.51 / DSM 1962 / NBRC 6347 / NRRL 1970) (Soil fungus)	-	-	-	GO:0006417; GO:0019887; GO:0019901; GO:0033674; GO:0043022	protein kinase binding [GO:0019901]; protein kinase regulator activity [GO:0019887]; ribosome binding [GO:0043022]; positive regulation of kinase activity [GO:0033674]; regulation of translation [GO:0006417]	positive regulation of kinase activity [GO:0033674]; regulation of translation [GO:0006417]	-	protein kinase binding [GO:0019901]; protein kinase regulator activity [GO:0019887]; ribosome binding [GO:0043022]	-	-	-
TRINITY_DN7385_c3_g6_i1	2	0	1935	1812	1058.15	0.874954	2115.43	2417.76	11.2395	0.000866296	0.00299475	Q2GP01	XP_001228230.1	DDE-1 domain-containing protein	CHGG_10303	Chaetomium globosum (strain ATCC 6205 / CBS 148.51 / DSM 1962 / NBRC 6347 / NRRL 1970) (Soil fungus)	-	-	-	GO:0003676	nucleic acid binding [GO:0003676]	-	-	nucleic acid binding [GO:0003676]	K08139	-	Meiosis - yeast;
TRINITY_DN7992_c1_g1_i1	5	1	5872	5460	3199.98	2.63085	6397.32	2431.66	11.2477	0.000563643	0.00228699	A0A175VUJ4	KXX74925.1	Zinc finger protein klf1	MMYC01_207823	Madurella mycetomatis	-	-	-	GO:0000981; GO:0003677; GO:0005634; GO:0006351; GO:0008270	nucleus [GO:0005634]; DNA binding [GO:0003677]; DNA-binding transcription factor activity, RNA polymerase II-specific [GO:0000981]; zinc ion binding [GO:0008270]; transcription, DNA-templated [GO:0006351]	transcription, DNA-templated [GO:0006351]	nucleus [GO:0005634]	DNA binding [GO:0003677]; DNA-binding transcription factor activity, RNA polymerase II-specific [GO:0000981]; zinc ion binding [GO:0008270]	-	-	-
TRINITY_DN7974_c2_g2_i2	2	2	3812	3784	2146.01	1.76188	4290.26	2435.05	11.2497	0.000662747	0.00251251	Q2HE88	XP_001220687.1	Uncharacterized protein	CHGG_01466	Chaetomium globosum (strain ATCC 6205 / CBS 148.51 / DSM 1962 / NBRC 6347 / NRRL 1970) (Soil fungus)	-	-	-	GO:0005096; GO:0046872	GTPase activator activity [GO:0005096]; metal ion binding [GO:0046872]	-	-	GTPase activator activity [GO:0005096]; metal ion binding [GO:0046872]	K12488	-	Endocytosis;
TRINITY_DN8033_c2_g2_i1	5	4	8616	8588	4860.58	3.96123	9717.19	2453.08	11.2604	0.000462499	0.00204851	G2QG54	XP_003663764.1	Cytochrome P450-like protein	MYCTH_102965	Myceliophthora thermophila (strain ATCC 42464 / BCRC 31852 / DSM 1799) (Sporotrichum thermophile)	-	-	-	GO:0004497; GO:0005506; GO:0016021; GO:0016705; GO:0020037	integral component of membrane [GO:0016021]; heme binding [GO:0020037]; iron ion binding [GO:0005506]; monooxygenase activity [GO:0004497]; oxidoreductase activity, acting on paired donors, with incorporation or reduction of molecular oxygen [GO:0016705]	-	integral component of membrane [GO:0016021]	heme binding [GO:0020037]; iron ion binding [GO:0005506]; monooxygenase activity [GO:0004497]; oxidoreductase activity, acting on paired donors, with incorporation or reduction of molecular oxygen [GO:0016705]	-	mtm:MYCTH_102965;	-
TRINITY_DN5965_c0_g1_i1	0	2	1988	1881	1092.68	0.886922	2184.47	2462.98	11.2662	0.000838257	0.00292807	G2Q103	XP_003659346.1	Uncharacterized protein	MYCTH_2296246	Myceliophthora thermophila (strain ATCC 42464 / BCRC 31852 / DSM 1799) (Sporotrichum thermophile)	-	-	-	-	-	-	-	-	-	mtm:MYCTH_2296246;	-
TRINITY_DN7719_c4_g2_i3	20	10	29171	28612	16323.2	13.1841	32633.3	2475.19	11.2733	0.000237307	0.00152521	A0A175W2T0	KXX78058.1	Uncharacterized protein	MMYC01_205544	Madurella mycetomatis	-	-	-	GO:0016021	integral component of membrane [GO:0016021]	-	integral component of membrane [GO:0016021]	-	-	-	-
TRINITY_DN427_c0_g1_i1	0	1	955	988	549.095	0.443461	1097.75	2475.41	11.2734	0.00107558	0.00348555	G2PZZ0	XP_003660059.1	Uncharacterized protein	MYCTH_105318	Myceliophthora thermophila (strain ATCC 42464 / BCRC 31852 / DSM 1799) (Sporotrichum thermophile)	-	-	-	-	-	-	-	-	-	mtm:MYCTH_105318;	-
TRINITY_DN7860_c0_g3_i1	4	2	5808	5759	3267.84	2.63683	6533.04	2477.61	11.2747	0.00054817	0.00225226	G2Q2T1	XP_003659543.1	PH domain-containing protein	MYCTH_2296735	Myceliophthora thermophila (strain ATCC 42464 / BCRC 31852 / DSM 1799) (Sporotrichum thermophile)	-	-	-	-	-	-	-	-	K12609;	mtm:MYCTH_2296735;	RNA degradation;
TRINITY_DN7811_c0_g1_i2	0	2	2054	1862	1105.6	0.886922	2210.32	2492.12	11.2832	0.000827794	0.00290576	Q2H0C2	XP_001223988.1	Sister chromatid cohesion protein	CHGG_04774	Chaetomium globosum (strain ATCC 6205 / CBS 148.51 / DSM 1962 / NBRC 6347 / NRRL 1970) (Soil fungus)	-	-	-	GO:0003682; GO:0005634; GO:0007049; GO:0010468	nucleus [GO:0005634]; chromatin binding [GO:0003682]; cell cycle [GO:0007049]; regulation of gene expression [GO:0010468]	cell cycle [GO:0007049]; regulation of gene expression [GO:0010468]	nucleus [GO:0005634]	chromatin binding [GO:0003682]	K06672	-	Cell cycle - yeast;
TRINITY_DN7937_c0_g1_i5	10	8	18058	17152	9944.16	7.92246	19880.4	2509.37	11.2931	0.000316282	0.00169928	G2Q543	XP_003659826.1	Uncharacterized protein	MYCTH_2297289	Myceliophthora thermophila (strain ATCC 42464 / BCRC 31852 / DSM 1799) (Sporotrichum thermophile)	-	-	-	GO:0016021; GO:0055085	integral component of membrane [GO:0016021]; transmembrane transport [GO:0055085]	transmembrane transport [GO:0055085]	integral component of membrane [GO:0016021]	-	-	mtm:MYCTH_2297289;	-
TRINITY_DN7489_c2_g2_i5	20	16	35893	35467	20159.5	15.8449	40303.1	2543.6	11.3127	0.000195303	0.00142343	Q2GV07	XP_001225853.1	Zn(2)-C6 fungal-type domain-containing protein	CHGG_08197	Chaetomium globosum (strain ATCC 6205 / CBS 148.51 / DSM 1962 / NBRC 6347 / NRRL 1970) (Soil fungus)	-	-	-	GO:0000981; GO:0003677; GO:0005634; GO:0006351; GO:0008270	nucleus [GO:0005634]; DNA binding [GO:0003677]; DNA-binding transcription factor activity, RNA polymerase II-specific [GO:0000981]; zinc ion binding [GO:0008270]; transcription, DNA-templated [GO:0006351]	transcription, DNA-templated [GO:0006351]	nucleus [GO:0005634]	DNA binding [GO:0003677]; DNA-binding transcription factor activity, RNA polymerase II-specific [GO:0000981]; zinc ion binding [GO:0008270]	-	-	-
TRINITY_DN7247_c0_g1_i3	2	0	1897	2042	1113.48	0.874954	2226.08	2544.22	11.313	0.000823072	0.00289524	G2Q760	XP_003660883.1	Uncharacterized protein	MYCTH_2299692	Myceliophthora thermophila (strain ATCC 42464 / BCRC 31852 / DSM 1799) (Sporotrichum thermophile)	-	-	-	GO:0008168	methyltransferase activity [GO:0008168]	-	-	methyltransferase activity [GO:0008168]	K06970;	mtm:MYCTH_2299692;	-
TRINITY_DN7142_c0_g1_i1	0	2	1985	2016	1130.52	0.886922	2260.16	2548.32	11.3153	0.000809739	0.0028627	A0A175WGK0	KXX82672.1	Putative SWI/SNF-related matrix-associated actin-dependent regulator of chromatin subfamily A member 3-like 1	MMYC01_201097	Madurella mycetomatis	-	-	-	GO:0005524	ATP binding [GO:0005524]	-	-	ATP binding [GO:0005524]	-	-	-
TRINITY_DN5677_c0_g1_i1	6	2	8035	7849	4486.91	3.51178	8970.31	2554.35	11.3187	0.000462367	0.00204851	G2QBQ2	XP_003663240.1	Uncharacterized protein	MYCTH_80581	Myceliophthora thermophila (strain ATCC 42464 / BCRC 31852 / DSM 1799) (Sporotrichum thermophile)	-	-	-	GO:0003684; GO:0005634; GO:0006289; GO:0042177; GO:0043130; GO:0043161	nucleus [GO:0005634]; damaged DNA binding [GO:0003684]; ubiquitin binding [GO:0043130]; negative regulation of protein catabolic process [GO:0042177]; nucleotide-excision repair [GO:0006289]; proteasome-mediated ubiquitin-dependent protein catabolic process [GO:0043161]	negative regulation of protein catabolic process [GO:0042177]; nucleotide-excision repair [GO:0006289]; proteasome-mediated ubiquitin-dependent protein catabolic process [GO:0043161]	nucleus [GO:0005634]	damaged DNA binding [GO:0003684]; ubiquitin binding [GO:0043130]	K10839;	mtm:MYCTH_80581;	Protein processing in endoplasmic reticulum; Nucleotide excision repair;
TRINITY_DN8104_c3_g1_i2	2	14	16425	15717	9078.09	7.08341	18149.1	2562.2	11.3232	0.000322706	0.00171576	B2AZC5	XP_001909107.1	Podospora anserina S mat+ genomic DNA chromosome 3, supercontig 2	PODANS_3_3250	Podospora anserina (strain S / ATCC MYA-4624 / DSM 980 / FGSC 10383) (Pleurage anserina)	-	-	-	-	-	-	-	-	-	pan:PODANSg6142;	-
TRINITY_DN6519_c0_g1_i2	2	0	2082	1909	1126.85	0.874954	2252.83	2574.8	11.3302	0.000811684	0.00286792	E9EF15	XP_007814803.1	AMP-binding enzyme domain protein	MAC_08463	Metarhizium acridum (strain CQMa 102)	-	-	-	GO:0003824	catalytic activity [GO:0003824]	-	-	catalytic activity [GO:0003824]	-	maw:MAC_08463;	-
TRINITY_DN5894_c0_g1_i2	2	0	2104	1905	1131.83	0.874954	2262.79	2586.18	11.3366	0.000807873	0.00285907	Q2GYN3	XP_001224577.1	Uncharacterized protein	CHGG_06921	Chaetomium globosum (strain ATCC 6205 / CBS 148.51 / DSM 1962 / NBRC 6347 / NRRL 1970) (Soil fungus)	-	-	-	GO:0008299	isoprenoid biosynthetic process [GO:0008299]	isoprenoid biosynthetic process [GO:0008299]	-	-	-	-	-
TRINITY_DN7492_c3_g4_i1	2	0	2124	1910	1138.83	0.874954	2276.79	2602.18	11.3455	0.000802648	0.00284584	Q2HFM2	XP_001220203.1	CAP-Gly domain-containing protein	CHGG_00982	Chaetomium globosum (strain ATCC 6205 / CBS 148.51 / DSM 1962 / NBRC 6347 / NRRL 1970) (Soil fungus)	-	-	-	-	-	-	-	-	-	-	-
TRINITY_DN7297_c0_g3_i1	0	5	5064	5195	2898.97	2.2173	5795.72	2613.86	11.352	0.000545715	0.00224962	G2QQ89	XP_003666997.1	Protein kinase domain-containing protein	MYCTH_2312273	Myceliophthora thermophila (strain ATCC 42464 / BCRC 31852 / DSM 1799) (Sporotrichum thermophile)	-	-	-	GO:0004672; GO:0005524	ATP binding [GO:0005524]; protein kinase activity [GO:0004672]	-	-	ATP binding [GO:0005524]; protein kinase activity [GO:0004672]	-	mtm:MYCTH_2312273;	-
TRINITY_DN7540_c0_g2_i2	0	2	2036	2077	1162.2	0.886922	2323.5	2619.74	11.3552	0.000786734	0.00280596	G2QJW9	XP_003665120.1	Succinyl-CoA:3-ketoacid-coenzyme A transferase (EC 2.8.3.5)	MYCTH_2308492	Myceliophthora thermophila (strain ATCC 42464 / BCRC 31852 / DSM 1799) (Sporotrichum thermophile)	2.8.3.5	PATHWAY: Ketone metabolism; succinyl-CoA degradation; acetoacetyl-CoA from succinyl-CoA: step 1/1. {ECO:0000256|PIRNR:PIRNR000858}.	UPA00929;UER00894	GO:0005739; GO:0008260; GO:0046952	mitochondrion [GO:0005739]; 3-oxoacid CoA-transferase activity [GO:0008260]; ketone body catabolic process [GO:0046952]	ketone body catabolic process [GO:0046952]	mitochondrion [GO:0005739]	3-oxoacid CoA-transferase activity [GO:0008260]	K01027;	mtm:MYCTH_2308492;	Metabolic pathways; Butanoate metabolism; Synthesis and degradation of ketone bodies; Valine, leucine and isoleucine degradation;
TRINITY_DN7950_c2_g3_i1	0	2	2064	2070	1167.98	0.886922	2335.08	2632.79	11.3624	0.000782518	0.0027958	G2QEV4	XP_003664228.1	Deacetylase sirtuin-type domain-containing protein (Fragment)	MYCTH_10995	Myceliophthora thermophila (strain ATCC 42464 / BCRC 31852 / DSM 1799) (Sporotrichum thermophile)	-	-	-	GO:0070403	NAD+ binding [GO:0070403]	-	-	NAD+ binding [GO:0070403]	K11121;	mtm:MYCTH_10995;	Metabolic pathways; Nicotinate and nicotinamide metabolism;
TRINITY_DN7896_c7_g7_i1	4	6	10388	10262	5833.61	4.41067	11662.8	2644.22	11.3686	0.000392596	0.00188296	G2QZE9	XP_003653518.1	Uncharacterized protein	THITE_2116013	Thielavia terrestris (strain ATCC 38088 / NRRL 8126) (Acremonium alabamense)	-	-	-	-	-	-	-	-	-	ttt:THITE_2116013;	-
TRINITY_DN7464_c1_g1_i1	20	7	28083	27529	15709.5	11.8538	31407	2649.54	11.3715	0.000225816	0.0014987	G2RAR5	XP_003656082.1	Glycosyltransferase family 55 protein	THITE_2120465	Thielavia terrestris (strain ATCC 38088 / NRRL 8126) (Acremonium alabamense)	-	-	-	GO:0005737; GO:0050504; GO:0051479	cytoplasm [GO:0005737]; mannosyl-3-phosphoglycerate synthase activity [GO:0050504]; mannosylglycerate biosynthetic process [GO:0051479]	mannosylglycerate biosynthetic process [GO:0051479]	cytoplasm [GO:0005737]	mannosyl-3-phosphoglycerate synthase activity [GO:0050504]	K05947;	ttt:THITE_2120465;	-
TRINITY_DN7842_c0_g1_i1	4	0	4246	3974	2321.23	1.74991	4640.71	2651.97	11.3729	0.00059959	0.00236793	G2Q0X5	XP_003659318.1	Uncharacterized protein	MYCTH_2296175	Myceliophthora thermophila (strain ATCC 42464 / BCRC 31852 / DSM 1799) (Sporotrichum thermophile)	-	-	-	GO:0016021	integral component of membrane [GO:0016021]	-	integral component of membrane [GO:0016021]	-	-	mtm:MYCTH_2296175;	-
TRINITY_DN7846_c1_g3_i1	0	2	2089	2115	1187.83	0.886922	2374.78	2677.55	11.3867	0.00076883	0.00276364	Q2H819	XP_001230151.1	Uncharacterized protein	CHGG_03635	Chaetomium globosum (strain ATCC 6205 / CBS 148.51 / DSM 1962 / NBRC 6347 / NRRL 1970) (Soil fungus)	-	-	-	-	-	-	-	-	-	-	-
TRINITY_DN7560_c4_g9_i1	0	2	2192	2046	1196.73	0.886922	2392.57	2697.61	11.3975	0.000762205	0.00275117	Q2H7Y1	XP_001230189.1	Uncharacterized protein	CHGG_03673	Chaetomium globosum (strain ATCC 6205 / CBS 148.51 / DSM 1962 / NBRC 6347 / NRRL 1970) (Soil fungus)	-	-	-	-	-	-	-	-	-	-	-
TRINITY_DN6258_c0_g1_i1	2	0	2183	2022	1187.34	0.874954	2373.81	2713.07	11.4057	0.000768508	0.00276313	G2Q8D7	XP_003662285.1	Protein kinase domain-containing protein	MYCTH_2302763	Myceliophthora thermophila (strain ATCC 42464 / BCRC 31852 / DSM 1799) (Sporotrichum thermophile)	-	-	-	GO:0004672; GO:0005524	ATP binding [GO:0005524]; protein kinase activity [GO:0004672]	-	-	ATP binding [GO:0005524]; protein kinase activity [GO:0004672]	K03114;	mtm:MYCTH_2302763;	MAPK signaling pathway - yeast; Cell cycle - yeast; Meiosis - yeast;
TRINITY_DN7655_c5_g4_i1	0	2	2214	2055	1205.43	0.886922	2409.97	2717.23	11.4079	0.000756343	0.00273705	G2R1B0	XP_003651181.1	Non-ribosomal peptide synthetase	THITE_112015	Thielavia terrestris (strain ATCC 38088 / NRRL 8126) (Acremonium alabamense)	-	-	-	GO:0016874; GO:0031177	ligase activity [GO:0016874]; phosphopantetheine binding [GO:0031177]	-	-	ligase activity [GO:0016874]; phosphopantetheine binding [GO:0031177]	-	ttt:THITE_112015;	-
TRINITY_DN7415_c0_g1_i2	14	14	29788	30016	16896.8	12.3331	33781.3	2739.07	11.4195	0.000205537	0.00145278	G2R6K8	XP_003654825.1	FAD_binding_3 domain-containing protein	THITE_2118039	Thielavia terrestris (strain ATCC 38088 / NRRL 8126) (Acremonium alabamense)	-	-	-	GO:0071949	FAD binding [GO:0071949]	-	-	FAD binding [GO:0071949]	-	ttt:THITE_2118039;	-
TRINITY_DN6355_c0_g1_i2	0	2	2167	2140	1216.7	0.886922	2432.52	2742.66	11.4214	0.000749354	0.00271978	G2PZJ2	XP_003660923.1	GMC oxidoreductase-like protein	MYCTH_2299749	Myceliophthora thermophila (strain ATCC 42464 / BCRC 31852 / DSM 1799) (Sporotrichum thermophile)	-	-	-	GO:0016614; GO:0050660	flavin adenine dinucleotide binding [GO:0050660]; oxidoreductase activity, acting on CH-OH group of donors [GO:0016614]	-	-	flavin adenine dinucleotide binding [GO:0050660]; oxidoreductase activity, acting on CH-OH group of donors [GO:0016614]	-	mtm:MYCTH_2299749;	-
TRINITY_DN7757_c2_g5_i1	3	2	5419	5304	3028.99	2.19935	6055.78	2753.44	11.427	0.000514361	0.00217206	A0A175VWD2	KXX75847.1	Lymphoid-specific helicase	MMYC01_207338	Madurella mycetomatis	-	-	-	GO:0004386; GO:0005524	ATP binding [GO:0005524]; helicase activity [GO:0004386]	-	-	ATP binding [GO:0005524]; helicase activity [GO:0004386]	K19001	-	-
TRINITY_DN8059_c0_g1_i8	34	28	66704	66507	37634	27.2911	75240.6	2756.96	11.4289	9.56e-05	0.00113339	Q2GZK1	XP_001224259.1	Adenosylhomocysteinase (EC 3.3.1.1)	CHGG_05045	Chaetomium globosum (strain ATCC 6205 / CBS 148.51 / DSM 1962 / NBRC 6347 / NRRL 1970) (Soil fungus)	3.3.1.1	PATHWAY: Amino-acid biosynthesis; L-homocysteine biosynthesis; L-homocysteine from S-adenosyl-L-homocysteine: step 1/1. {ECO:0000256|RuleBase:RU000548}.	UPA00314;UER00076	GO:0004013; GO:0006730	adenosylhomocysteinase activity [GO:0004013]; one-carbon metabolic process [GO:0006730]	one-carbon metabolic process [GO:0006730]	-	adenosylhomocysteinase activity [GO:0004013]	K01251	-	Metabolic pathways; Cysteine and methionine metabolism;
TRINITY_DN4841_c0_g1_i1	2	0	2120	2164	1210.49	0.874954	2420.11	2765.99	11.4336	0.000753668	0.00273085	A0A1Y2DJE9	ORY59284.1	Uncharacterized protein	BCR38DRAFT_527229	Pseudomassariella vexata	-	-	-	-	-	-	-	-	-	-	-
TRINITY_DN7613_c0_g7_i1	0	2	2172	2189	1232.14	0.886922	2463.39	2777.45	11.4395	0.000739515	0.0026962	G2Q6A5	XP_003659120.1	Uncharacterized protein	MYCTH_2295769	Myceliophthora thermophila (strain ATCC 42464 / BCRC 31852 / DSM 1799) (Sporotrichum thermophile)	-	-	-	GO:0005763; GO:0032543	mitochondrial small ribosomal subunit [GO:0005763]; mitochondrial translation [GO:0032543]	mitochondrial translation [GO:0032543]	mitochondrial small ribosomal subunit [GO:0005763]	-	K17408;	mtm:MYCTH_2295769;	-
TRINITY_DN7874_c0_g4_i1	6	6	13341	12928	7419.77	5.28563	14834.3	2806.53	11.4546	0.000327667	0.00172984	G2QPX3	XP_003666881.1	TPT domain-containing protein	MYCTH_2311983	Myceliophthora thermophila (strain ATCC 42464 / BCRC 31852 / DSM 1799) (Sporotrichum thermophile)	-	-	-	GO:0016021	integral component of membrane [GO:0016021]	-	integral component of membrane [GO:0016021]	-	-	mtm:MYCTH_2311983;	-
TRINITY_DN7872_c4_g2_i1	2	0	2142	2208	1229.22	0.874954	2457.57	2808.81	11.4557	0.000741536	0.00270003	G2Q9V1	XP_003661805.1	Uncharacterized protein	MYCTH_2301654	Myceliophthora thermophila (strain ATCC 42464 / BCRC 31852 / DSM 1799) (Sporotrichum thermophile)	-	-	-	GO:0000329; GO:0005524; GO:0010038; GO:0016021; GO:0016887; GO:0042626; GO:1990961	fungal-type vacuole membrane [GO:0000329]; integral component of membrane [GO:0016021]; ATP binding [GO:0005524]; ATPase activity [GO:0016887]; ATPase-coupled transmembrane transporter activity [GO:0042626]; response to metal ion [GO:0010038]; xenobiotic detoxification by transmembrane export across the plasma membrane [GO:1990961]	response to metal ion [GO:0010038]; xenobiotic detoxification by transmembrane export across the plasma membrane [GO:1990961]	fungal-type vacuole membrane [GO:0000329]; integral component of membrane [GO:0016021]	ATP binding [GO:0005524]; ATPase activity [GO:0016887]; ATPase-coupled transmembrane transporter activity [GO:0042626]	-	mtm:MYCTH_2301654;	-
TRINITY_DN3071_c0_g1_i1	2	4	6630	6577	3730.99	2.6488	7459.34	2816.12	11.4595	0.000456679	0.00203843	G2R0K1	XP_003652805.1	Rab-GAP TBC domain-containing protein	THITE_2114584	Thielavia terrestris (strain ATCC 38088 / NRRL 8126) (Acremonium alabamense)	-	-	-	-	-	-	-	-	K19953;	ttt:THITE_2114584;	-
TRINITY_DN6257_c0_g2_i1	2	0	2192	2190	1237.98	0.874954	2475.09	2828.82	11.466	0.000735723	0.00268684	A0A175VTQ0	KXX74897.1	E3 ubiquitin-protein ligase hel2	MMYC01_208945	Madurella mycetomatis	-	-	-	GO:0003676	nucleic acid binding [GO:0003676]	-	-	nucleic acid binding [GO:0003676]	K22381	-	-
TRINITY_DN7598_c0_g7_i3	2	0	2221	2201	1249.21	0.874954	2497.54	2854.48	11.479	0.000728602	0.00267038	G2QBM9	XP_003663217.1	SCA7 domain-containing protein	MYCTH_2304856	Myceliophthora thermophila (strain ATCC 42464 / BCRC 31852 / DSM 1799) (Sporotrichum thermophile)	-	-	-	GO:0000124	SAGA complex [GO:0000124]	-	SAGA complex [GO:0000124]	-	K11365;	mtm:MYCTH_2304856;	-
TRINITY_DN7709_c0_g6_i1	0	1	1151	1098	635.161	0.443461	1269.88	2863.56	11.4836	0.000934014	0.00315752	Q2HA42	XP_001229428.1	BZIP domain-containing protein	CHGG_02912	Chaetomium globosum (strain ATCC 6205 / CBS 148.51 / DSM 1962 / NBRC 6347 / NRRL 1970) (Soil fungus)	-	-	-	GO:0003700	DNA-binding transcription factor activity [GO:0003700]	-	-	DNA-binding transcription factor activity [GO:0003700]	-	-	-
TRINITY_DN7899_c0_g4_i1	2	4	6899	6544	3796.4	2.6488	7590.16	2865.51	11.4846	0.000445514	0.00201545	Q2H9N9	XP_001229581.1	MPN domain-containing protein	CHGG_03065	Chaetomium globosum (strain ATCC 6205 / CBS 148.51 / DSM 1962 / NBRC 6347 / NRRL 1970) (Soil fungus)	-	-	-	GO:0016021	integral component of membrane [GO:0016021]	-	integral component of membrane [GO:0016021]	-	-	-	-
TRINITY_DN8085_c3_g4_i1	5	9	16144	15439	8919.78	6.17853	17833.4	2886.35	11.495	0.000287904	0.00163749	Q2H6T8	XP_001221722.1	Ribosomal_L28e domain-containing protein	CHGG_05627	Chaetomium globosum (strain ATCC 6205 / CBS 148.51 / DSM 1962 / NBRC 6347 / NRRL 1970) (Soil fungus)	-	-	-	GO:0003735; GO:0005840; GO:0006412	ribosome [GO:0005840]; structural constituent of ribosome [GO:0003735]; translation [GO:0006412]	translation [GO:0006412]	ribosome [GO:0005840]	structural constituent of ribosome [GO:0003735]	-	-	-
TRINITY_DN7346_c0_g1_i2	2	0	2272	2207	1265.12	0.874954	2529.36	2890.85	11.4973	0.000718639	0.00264493	G2QB75	XP_003662059.1	Uncharacterized protein	MYCTH_2058658	Myceliophthora thermophila (strain ATCC 42464 / BCRC 31852 / DSM 1799) (Sporotrichum thermophile)	-	-	-	GO:0003676; GO:0004386; GO:0005524	ATP binding [GO:0005524]; helicase activity [GO:0004386]; nucleic acid binding [GO:0003676]	-	-	ATP binding [GO:0005524]; helicase activity [GO:0004386]; nucleic acid binding [GO:0003676]	K14780;	mtm:MYCTH_2058658;	-
TRINITY_DN8032_c3_g8_i1	0	2	2346	2211	1286.87	0.886922	2572.84	2900.87	11.5023	0.000705361	0.00261237	L2GIQ3	ELA38151.1	Uncharacterized protein	CGGC5_2781	Colletotrichum fructicola (strain Nara gc5) (Anthracnose fungus) (Colletotrichum gloeosporioides (strain Nara gc5))	-	-	-	-	-	-	-	-	-	-	-
TRINITY_DN7954_c2_g4_i7	2	2	4471	4582	2558.06	1.76188	5114.36	2902.79	11.5032	0.000529345	0.00220677	G2QAQ0	XP_003661137.1	F-box domain-containing protein	MYCTH_2089701	Myceliophthora thermophila (strain ATCC 42464 / BCRC 31852 / DSM 1799) (Sporotrichum thermophile)	-	-	-	-	-	-	-	-	-	mtm:MYCTH_2089701;	-
TRINITY_DN7535_c2_g1_i1	2	0	2339	2170	1273.16	0.874954	2545.45	2909.24	11.5064	0.000713442	0.00263054	Q2GMN6	XP_001226035.1	Uncharacterized protein	CHGG_10768	Chaetomium globosum (strain ATCC 6205 / CBS 148.51 / DSM 1962 / NBRC 6347 / NRRL 1970) (Soil fungus)	-	-	-	-	-	-	-	-	K08744	-	Metabolic pathways; Glycerophospholipid metabolism;
TRINITY_DN7676_c4_g5_i2	0	4	4451	4704	2587.46	1.77384	5173.14	2916.35	11.5099	0.000521662	0.00218932	G2QLR9	XP_003666144.1	Uncharacterized protein	MYCTH_2310620	Myceliophthora thermophila (strain ATCC 42464 / BCRC 31852 / DSM 1799) (Sporotrichum thermophile)	-	-	-	-	-	-	-	-	-	mtm:MYCTH_2310620;	-
TRINITY_DN7417_c1_g1_i1	2	0	2246	2273	1276.79	0.874954	2552.71	2917.54	11.5105	0.000711847	0.00262722	G2RGZ1	XP_003657456.1	Uncharacterized protein	THITE_2123187	Thielavia terrestris (strain ATCC 38088 / NRRL 8126) (Acremonium alabamense)	-	-	-	-	-	-	-	-	K17908;	ttt:THITE_2123187;	Autophagy - yeast;
TRINITY_DN8025_c0_g13_i2	0	4	4623	4571	2597.22	1.77384	5192.67	2927.35	11.5154	0.000518764	0.00218238	A0A175W6N4	KXX79313.1	Complex I intermediate-associated protein 84, mitochondrial	MMYC01_203241	Madurella mycetomatis	-	-	-	-	-	-	-	-	-	-	-
TRINITY_DN7954_c2_g1_i1	1	0	1179	1106	645.243	0.437477	1290.05	2948.84	11.5259	0.000919811	0.00312501	A0A2P5HEC4	POS68604.1	Casein kinase I isoform delta (Fragment)	DHEL01_v213002	Diaporthe helianthi	-	-	-	GO:0004674; GO:0005524	ATP binding [GO:0005524]; protein serine/threonine kinase activity [GO:0004674]	-	-	ATP binding [GO:0005524]; protein serine/threonine kinase activity [GO:0004674]	-	-	-
TRINITY_DN7354_c4_g2_i1	0	4	4718	4611	2635.12	1.77384	5268.47	2970.08	11.5363	0.000508951	0.00215819	Q2GPV7	XP_001227924.1	Alpha-glucuronidase (EC 3.2.1.139)	aguA CHGG_09997	Chaetomium globosum (strain ATCC 6205 / CBS 148.51 / DSM 1962 / NBRC 6347 / NRRL 1970) (Soil fungus)	3.2.1.139	-	-	GO:0005576; GO:0045493; GO:0046559	extracellular region [GO:0005576]; alpha-glucuronidase activity [GO:0046559]; xylan catabolic process [GO:0045493]	xylan catabolic process [GO:0045493]	extracellular region [GO:0005576]	alpha-glucuronidase activity [GO:0046559]	K01235	-	-
TRINITY_DN7449_c2_g2_i1	4	4	9359	9379	5293.78	3.52375	10584	3003.63	11.5525	0.000363407	0.00181242	Q2GS52	XP_001227129.1	SH3 domain-containing protein	CHGG_09202	Chaetomium globosum (strain ATCC 6205 / CBS 148.51 / DSM 1962 / NBRC 6347 / NRRL 1970) (Soil fungus)	-	-	-	-	-	-	-	-	K20523	-	-
TRINITY_DN7632_c1_g1_i1	4	4	9566	9421	5363.43	3.52375	10723.3	3043.16	11.5714	0.000356373	0.00179394	A0A175VW71	KXX75788.1	Ribosome assembly protein 1	MMYC01_207782	Madurella mycetomatis	-	-	-	GO:0003924; GO:0005525	GTP binding [GO:0005525]; GTPase activity [GO:0003924]	-	-	GTP binding [GO:0005525]; GTPase activity [GO:0003924]	K14536	-	Ribosome biogenesis in eukaryotes;
TRINITY_DN7448_c3_g2_i2	2	0	2444	2285	1335.34	0.874954	2669.8	3051.36	11.5752	0.000677517	0.00254834	G2QNM0	XP_003667338.1	Fe-S_biosyn domain-containing protein	MYCTH_2313065	Myceliophthora thermophila (strain ATCC 42464 / BCRC 31852 / DSM 1799) (Sporotrichum thermophile)	-	-	-	GO:0005198; GO:0051536; GO:0097428	iron-sulfur cluster binding [GO:0051536]; structural molecule activity [GO:0005198]; protein maturation by iron-sulfur cluster transfer [GO:0097428]	protein maturation by iron-sulfur cluster transfer [GO:0097428]	-	iron-sulfur cluster binding [GO:0051536]; structural molecule activity [GO:0005198]	K22063;	mtm:MYCTH_2313065;	-
TRINITY_DN8044_c4_g2_i1	2	0	2457	2300	1343.25	0.874954	2685.63	3069.45	11.5838	0.000673155	0.00253722	G2Q859	XP_003661407.1	M16C_associated domain-containing protein	MYCTH_2300751	Myceliophthora thermophila (strain ATCC 42464 / BCRC 31852 / DSM 1799) (Sporotrichum thermophile)	-	-	-	GO:0004222; GO:0005758; GO:0046872; GO:0051603	mitochondrial intermembrane space [GO:0005758]; metal ion binding [GO:0046872]; metalloendopeptidase activity [GO:0004222]; proteolysis involved in cellular protein catabolic process [GO:0051603]	proteolysis involved in cellular protein catabolic process [GO:0051603]	mitochondrial intermembrane space [GO:0005758]	metal ion binding [GO:0046872]; metalloendopeptidase activity [GO:0004222]	K06972;	mtm:MYCTH_2300751;	-
TRINITY_DN7971_c3_g2_i2	0	2	2366	2459	1363.49	0.886922	2726.09	3073.66	11.5857	0.000662851	0.00251259	B2ARV9	XP_001906461.1	Podospora anserina S mat+ genomic DNA chromosome 1, supercontig 6	PODANS_1_21470	Podospora anserina (strain S / ATCC MYA-4624 / DSM 980 / FGSC 10383) (Pleurage anserina)	-	-	-	GO:0016021	integral component of membrane [GO:0016021]	-	integral component of membrane [GO:0016021]	-	-	pan:PODANSg3491;	-
TRINITY_DN7058_c0_g1_i5	2	0	2393	2372	1346.07	0.874954	2691.27	3075.9	11.5868	0.000671977	0.00253459	G2Q926	XP_003661563.1	Methyltranfer_dom domain-containing protein	MYCTH_2301086	Myceliophthora thermophila (strain ATCC 42464 / BCRC 31852 / DSM 1799) (Sporotrichum thermophile)	-	-	-	-	-	-	-	-	-	mtm:MYCTH_2301086;	-
TRINITY_DN7619_c1_g3_i1	0	2	2376	2459	1366.27	0.886922	2731.66	3079.93	11.5887	0.000661337	0.00250871	G2Q3K4	XP_003658805.1	Nsp1_C domain-containing protein	MYCTH_2295069	Myceliophthora thermophila (strain ATCC 42464 / BCRC 31852 / DSM 1799) (Sporotrichum thermophile)	-	-	-	GO:0005643; GO:0017056	nuclear pore [GO:0005643]; structural constituent of nuclear pore [GO:0017056]	-	nuclear pore [GO:0005643]	structural constituent of nuclear pore [GO:0017056]	K14306;	mtm:MYCTH_2295069;	RNA transport;
TRINITY_DN7909_c1_g1_i2	3	1	4776	4830	2714	1.75589	5426.25	3090.31	11.5935	0.000489728	0.00211196	G2QHK0	XP_003664105.1	Uncharacterized protein	MYCTH_2306539	Myceliophthora thermophila (strain ATCC 42464 / BCRC 31852 / DSM 1799) (Sporotrichum thermophile)	-	-	-	GO:0006364; GO:0032040	small-subunit processome [GO:0032040]; rRNA processing [GO:0006364]	rRNA processing [GO:0006364]	small-subunit processome [GO:0032040]	-	K14567;	mtm:MYCTH_2306539;	Metabolic pathways; Biosynthesis of secondary metabolites; Riboflavin metabolism;
TRINITY_DN6472_c0_g1_i2	0	2	2436	2420	1371.8	0.886922	2742.71	3092.39	11.5945	0.000658143	0.00250217	Q2HCJ6	XP_001221279.1	Uncharacterized protein	CHGG_02058	Chaetomium globosum (strain ATCC 6205 / CBS 148.51 / DSM 1962 / NBRC 6347 / NRRL 1970) (Soil fungus)	-	-	-	GO:0016021	integral component of membrane [GO:0016021]	-	integral component of membrane [GO:0016021]	-	-	-	-
TRINITY_DN7997_c4_g2_i2	1	1	2452	2375	1363.35	0.880938	2725.83	3094.23	11.5954	0.000662477	0.00251179	G2QAV2	XP_003661989.1	Metallophos domain-containing protein	MYCTH_2301992	Myceliophthora thermophila (strain ATCC 42464 / BCRC 31852 / DSM 1799) (Sporotrichum thermophile)	-	-	-	GO:0016021; GO:0016787	integral component of membrane [GO:0016021]; hydrolase activity [GO:0016787]	-	integral component of membrane [GO:0016021]	hydrolase activity [GO:0016787]	-	mtm:MYCTH_2301992;	-
TRINITY_DN7794_c1_g1_i1	4	0	4725	4894	2718.14	1.74991	5434.54	3105.61	11.6007	0.000488855	0.00210938	Q2HBN4	XP_001228886.1	PKS_ER domain-containing protein	CHGG_02370	Chaetomium globosum (strain ATCC 6205 / CBS 148.51 / DSM 1962 / NBRC 6347 / NRRL 1970) (Soil fungus)	-	-	-	GO:0016491	oxidoreductase activity [GO:0016491]	-	-	oxidoreductase activity [GO:0016491]	-	-	-
TRINITY_DN6597_c0_g2_i1	0	2	2454	2444	1383.68	0.886922	2766.48	3119.19	11.607	0.000651912	0.00248897	Q2GMP4	XP_001226027.1	Uncharacterized protein	CHGG_10760	Chaetomium globosum (strain ATCC 6205 / CBS 148.51 / DSM 1962 / NBRC 6347 / NRRL 1970) (Soil fungus)	-	-	-	GO:0003824	catalytic activity [GO:0003824]	-	-	catalytic activity [GO:0003824]	-	-	-
TRINITY_DN7295_c4_g1_i2	1	2	3633	3684	2067.32	1.3244	4133.32	3120.9	11.6077	0.000548077	0.00225226	A0A175WB88	KXX80883.1	Uncharacterized protein	MMYC01_202075	Madurella mycetomatis	-	-	-	-	-	-	-	-	-	-	-
TRINITY_DN7417_c1_g6_i1	4	5	10957	10973	6195.46	3.96721	12387	3122.33	11.6084	0.000322573	0.00171535	G2QAG6	XP_003661107.1	Repressor of RNA polymerase III transcription MAF1	MYCTH_2077028	Myceliophthora thermophila (strain ATCC 42464 / BCRC 31852 / DSM 1799) (Sporotrichum thermophile)	-	-	-	GO:0005634; GO:0016480	nucleus [GO:0005634]; negative regulation of transcription by RNA polymerase III [GO:0016480]	negative regulation of transcription by RNA polymerase III [GO:0016480]	nucleus [GO:0005634]	-	-	mtm:MYCTH_2077028;	-
TRINITY_DN6276_c0_g2_i1	2	2	4952	4862	2772.16	1.76188	5542.55	3145.82	11.6192	0.000476043	0.00207897	Q2H0N0	XP_001223880.1	Uncharacterized protein	CHGG_04666	Chaetomium globosum (strain ATCC 6205 / CBS 148.51 / DSM 1962 / NBRC 6347 / NRRL 1970) (Soil fungus)	-	-	-	-	-	-	-	-	-	-	-
TRINITY_DN54776_c0_g4_i1	1	2	3724	3672	2089.21	1.3244	4177.09	3153.95	11.6229	0.000540728	0.00223568	A0A2C5Y7V4	PHH63332.1	Ribosomal_S17_N domain-containing protein	CDD81_6106	Ophiocordyceps australis	-	-	-	GO:0003735; GO:0005840; GO:0006412	ribosome [GO:0005840]; structural constituent of ribosome [GO:0003735]; translation [GO:0006412]	translation [GO:0006412]	ribosome [GO:0005840]	structural constituent of ribosome [GO:0003735]	K02949	-	Ribosome;
TRINITY_DN1700_c0_g1_i1	0	2	2381	2581	1402.62	0.886922	2804.36	3161.9	11.6266	0.000642671	0.00246752	A0A0F4YMS4	XP_013326199.1	Alginate lyase	T310_6444	Rasamsonia emersonii CBS 393.64	-	-	-	GO:0016829	lyase activity [GO:0016829]	-	-	lyase activity [GO:0016829]	-	-	-
TRINITY_DN7430_c3_g8_i1	0	2	2551	2424	1404.95	0.886922	2809.01	3167.14	11.629	0.00064068	0.00246419	G2REN1	XP_003656500.1	Uncharacterized protein	THITE_2121210	Thielavia terrestris (strain ATCC 38088 / NRRL 8126) (Acremonium alabamense)	-	-	-	GO:0004540; GO:0008033	ribonuclease activity [GO:0004540]; tRNA processing [GO:0008033]	tRNA processing [GO:0008033]	-	ribonuclease activity [GO:0004540]	K03539;	ttt:THITE_2121210;	RNA transport; Ribosome biogenesis in eukaryotes;
TRINITY_DN2352_c0_g1_i2	1	0	1237	1226	695.768	0.437477	1391.1	3179.82	11.6347	0.000855849	0.00297027	G2Q2P5	XP_003658709.1	Uncharacterized protein	MYCTH_2294814	Myceliophthora thermophila (strain ATCC 42464 / BCRC 31852 / DSM 1799) (Sporotrichum thermophile)	-	-	-	GO:0006357; GO:0070449	elongin complex [GO:0070449]; regulation of transcription by RNA polymerase II [GO:0006357]	regulation of transcription by RNA polymerase II [GO:0006357]	elongin complex [GO:0070449]	-	K15077;	mtm:MYCTH_2294814;	-
TRINITY_DN7320_c0_g1_i4	8	14	27703	26995	15449.6	9.70827	30889.5	3181.77	11.6356	0.00018457	0.00139878	Q2H999	XP_001229721.1	Uncharacterized protein	CHGG_03205	Chaetomium globosum (strain ATCC 6205 / CBS 148.51 / DSM 1962 / NBRC 6347 / NRRL 1970) (Soil fungus)	-	-	-	-	-	-	-	-	-	-	-
TRINITY_DN9724_c0_g1_i1	2	0	2400	2555	1400.45	0.874954	2800.03	3200.21	11.6439	0.000643663	0.00246903	G2Q422	XP_003658866.1	Uncharacterized protein	MYCTH_2295196	Myceliophthora thermophila (strain ATCC 42464 / BCRC 31852 / DSM 1799) (Sporotrichum thermophile)	-	-	-	GO:0016021	integral component of membrane [GO:0016021]	-	integral component of membrane [GO:0016021]	-	K14026;	mtm:MYCTH_2295196;	Protein processing in endoplasmic reticulum;
TRINITY_DN7902_c0_g1_i2	2	1	3714	3796	2121.95	1.31841	4242.58	3217.94	11.6519	0.000530423	0.00220938	Q2GRJ4	XP_001227337.1	Uncharacterized protein	CHGG_09410	Chaetomium globosum (strain ATCC 6205 / CBS 148.51 / DSM 1962 / NBRC 6347 / NRRL 1970) (Soil fungus)	-	-	-	GO:0003676; GO:0005681; GO:0008270	spliceosomal complex [GO:0005681]; nucleic acid binding [GO:0003676]; zinc ion binding [GO:0008270]	-	spliceosomal complex [GO:0005681]	nucleic acid binding [GO:0003676]; zinc ion binding [GO:0008270]	-	-	-
TRINITY_DN8058_c5_g2_i1	2	4	8108	7403	4379	2.6488	8755.36	3305.41	11.6906	0.00036355	0.00181255	G2QDA0	XP_003662711.1	Uncharacterized protein	MYCTH_2303672	Myceliophthora thermophila (strain ATCC 42464 / BCRC 31852 / DSM 1799) (Sporotrichum thermophile)	-	-	-	-	-	-	-	-	-	mtm:MYCTH_2303672;	-
TRINITY_DN7941_c1_g13_i1	2	0	2682	2468	1454.01	0.874954	2907.14	3322.62	11.6981	0.000616326	0.00240921	Q2HAZ6	XP_001229124.1	Uncharacterized protein	CHGG_02608	Chaetomium globosum (strain ATCC 6205 / CBS 148.51 / DSM 1962 / NBRC 6347 / NRRL 1970) (Soil fungus)	-	-	-	GO:0003677; GO:0005634	nucleus [GO:0005634]; DNA binding [GO:0003677]	-	nucleus [GO:0005634]	DNA binding [GO:0003677]	-	-	-
TRINITY_DN8092_c0_g2_i2	0	2	2682	2557	1479.51	0.886922	2958.14	3335.29	11.7036	0.000604533	0.00237818	G2Q425	XP_003658869.1	Tr-type G domain-containing protein	MYCTH_2295204	Myceliophthora thermophila (strain ATCC 42464 / BCRC 31852 / DSM 1799) (Sporotrichum thermophile)	-	-	-	GO:0003924; GO:0005525	GTP binding [GO:0005525]; GTPase activity [GO:0003924]	-	-	GTP binding [GO:0005525]; GTPase activity [GO:0003924]	K12852;	mtm:MYCTH_2295204;	Spliceosome;
TRINITY_DN7555_c0_g4_i1	2	2	5158	5266	2945.24	1.76188	5888.73	3342.31	11.7066	0.000439247	0.00199994	G2QM72	XP_003666297.1	HAUS6_N domain-containing protein	MYCTH_2310837	Myceliophthora thermophila (strain ATCC 42464 / BCRC 31852 / DSM 1799) (Sporotrichum thermophile)	-	-	-	-	-	-	-	-	-	mtm:MYCTH_2310837;	-
TRINITY_DN6997_c0_g1_i4	0	2	2605	2660	1487.6	0.886922	2974.31	3353.52	11.7115	0.000601199	0.00237245	G2QEE6	XP_003662974.1	USP domain-containing protein	MYCTH_2304264	Myceliophthora thermophila (strain ATCC 42464 / BCRC 31852 / DSM 1799) (Sporotrichum thermophile)	-	-	-	GO:0006511; GO:0016579; GO:0036459	thiol-dependent ubiquitinyl hydrolase activity [GO:0036459]; protein deubiquitination [GO:0016579]; ubiquitin-dependent protein catabolic process [GO:0006511]	protein deubiquitination [GO:0016579]; ubiquitin-dependent protein catabolic process [GO:0006511]	-	thiol-dependent ubiquitinyl hydrolase activity [GO:0036459]	K11853;	mtm:MYCTH_2304264;	-
TRINITY_DN56699_c1_g3_i2	1	0	1308	1304	737.877	0.437477	1475.32	3372.33	11.7195	0.000808694	0.00286033	A0A2K3QJR9	PNY27787.1	Ribosomal protein L15	TCAP_02276	Tolypocladium capitatum	-	-	-	GO:0003735; GO:0005840; GO:0006412	ribosome [GO:0005840]; structural constituent of ribosome [GO:0003735]; translation [GO:0006412]	translation [GO:0006412]	ribosome [GO:0005840]	structural constituent of ribosome [GO:0003735]	K02877	-	Ribosome;
TRINITY_DN7660_c1_g5_i1	8	7	20048	19427	11149.2	6.60404	22291.8	3375.47	11.7209	0.000215015	0.00147259	A0A084APP2	KEY67271.1	60S ribosomal protein L29	S7711_04524	Stachybotrys chartarum (strain CBS 109288 / IBT 7711) (Toxic black mold) (Stilbospora chartarum)	-	-	-	GO:0003735; GO:0005840; GO:0006412	ribosome [GO:0005840]; structural constituent of ribosome [GO:0003735]; translation [GO:0006412]	translation [GO:0006412]	ribosome [GO:0005840]	structural constituent of ribosome [GO:0003735]	K02905	-	Ribosome;
TRINITY_DN5074_c0_g1_i1	2	0	2630	2606	1479.08	0.874954	2957.28	3379.93	11.7228	0.000604956	0.00237871	A0A1J7I796	OIW23511.1	Uncharacterized protein	CONLIGDRAFT_132485	Coniochaeta ligniaria NRRL 30616	-	-	-	GO:0016021	integral component of membrane [GO:0016021]	-	integral component of membrane [GO:0016021]	-	-	-	-
TRINITY_DN7577_c2_g3_i4	2	0	2634	2608	1480.76	0.874954	2960.65	3383.78	11.7244	0.00060417	0.00237818	G2QAK9	XP_003661950.1	Uncharacterized protein	MYCTH_2301909	Myceliophthora thermophila (strain ATCC 42464 / BCRC 31852 / DSM 1799) (Sporotrichum thermophile)	-	-	-	GO:0003951; GO:0006741; GO:0019674	NAD+ kinase activity [GO:0003951]; NAD metabolic process [GO:0019674]; NADP biosynthetic process [GO:0006741]	NAD metabolic process [GO:0019674]; NADP biosynthetic process [GO:0006741]	-	NAD+ kinase activity [GO:0003951]	K19386;	mtm:MYCTH_2301909;	-
TRINITY_DN7741_c1_g2_i1	1	1	2663	2622	1492.85	0.880938	2984.82	3388.23	11.7263	0.000598584	0.00236518	Q2HEU2	XP_001220483.1	Uncharacterized protein	CHGG_01262	Chaetomium globosum (strain ATCC 6205 / CBS 148.51 / DSM 1962 / NBRC 6347 / NRRL 1970) (Soil fungus)	-	-	-	GO:0006629; GO:0008081	phosphoric diester hydrolase activity [GO:0008081]; lipid metabolic process [GO:0006629]	lipid metabolic process [GO:0006629]	-	phosphoric diester hydrolase activity [GO:0008081]	-	-	-
TRINITY_DN8017_c5_g1_i3	2	3	6831	6445	3748.89	2.20534	7495.58	3398.84	11.7308	0.0003836	0.00185754	G2QH44	XP_003663949.1	Uncharacterized protein	MYCTH_2306198	Myceliophthora thermophila (strain ATCC 42464 / BCRC 31852 / DSM 1799) (Sporotrichum thermophile)	-	-	-	GO:0015105; GO:0016021	integral component of membrane [GO:0016021]; arsenite transmembrane transporter activity [GO:0015105]	-	integral component of membrane [GO:0016021]	arsenite transmembrane transporter activity [GO:0015105]	-	mtm:MYCTH_2306198;	-
TRINITY_DN7903_c1_g4_i6	2	3	6682	6715	3784.79	2.20534	7567.37	3431.39	11.7446	0.000378731	0.00184624	Q2GR08	XP_001227523.1	Zn(2)-C6 fungal-type domain-containing protein	CHGG_09596	Chaetomium globosum (strain ATCC 6205 / CBS 148.51 / DSM 1962 / NBRC 6347 / NRRL 1970) (Soil fungus)	-	-	-	GO:0000981; GO:0005634; GO:0008270	nucleus [GO:0005634]; DNA-binding transcription factor activity, RNA polymerase II-specific [GO:0000981]; zinc ion binding [GO:0008270]	-	nucleus [GO:0005634]	DNA-binding transcription factor activity, RNA polymerase II-specific [GO:0000981]; zinc ion binding [GO:0008270]	-	-	-
TRINITY_DN6914_c0_g1_i2	0	2	2675	2718	1523.7	0.886922	3046.51	3434.92	11.7461	0.000584932	0.00233227	Q2GNW5	XP_001228266.1	Uncharacterized protein	CHGG_10339	Chaetomium globosum (strain ATCC 6205 / CBS 148.51 / DSM 1962 / NBRC 6347 / NRRL 1970) (Soil fungus)	-	-	-	GO:0003723	RNA binding [GO:0003723]	-	-	RNA binding [GO:0003723]	K15560	-	-
TRINITY_DN7598_c0_g13_i1	0	2	2763	2639	1525.55	0.886922	3050.22	3439.11	11.7478	0.00058377	0.00233045	Q2HDZ5	XP_001220780.1	Uncharacterized protein	CHGG_01559	Chaetomium globosum (strain ATCC 6205 / CBS 148.51 / DSM 1962 / NBRC 6347 / NRRL 1970) (Soil fungus)	-	-	-	-	-	-	-	-	-	-	-
TRINITY_DN7550_c4_g1_i1	4	0	5375	5341	3027.12	1.74991	6052.49	3458.75	11.756	0.000423211	0.00195753	Q2HC06	XP_001228764.1	Vacuolar protein sorting-associated protein	CHGG_02248	Chaetomium globosum (strain ATCC 6205 / CBS 148.51 / DSM 1962 / NBRC 6347 / NRRL 1970) (Soil fungus)	-	-	-	GO:0005794; GO:0015031; GO:0045053; GO:0045324	Golgi apparatus [GO:0005794]; late endosome to vacuole transport [GO:0045324]; protein retention in Golgi apparatus [GO:0045053]; protein transport [GO:0015031]	late endosome to vacuole transport [GO:0045324]; protein retention in Golgi apparatus [GO:0045053]; protein transport [GO:0015031]	Golgi apparatus [GO:0005794]	-	K19525	-	-
TRINITY_DN7709_c0_g5_i3	4	0	5355	5382	3033.3	1.74991	6064.86	3465.81	11.759	0.000422093	0.00195561	Q2GW81	XP_001225429.1	Uncharacterized protein	CHGG_07773	Chaetomium globosum (strain ATCC 6205 / CBS 148.51 / DSM 1962 / NBRC 6347 / NRRL 1970) (Soil fungus)	-	-	-	-	-	-	-	-	K08517	-	SNARE interactions in vesicular transport; Phagosome;
TRINITY_DN7401_c6_g2_i1	2	0	2745	2628	1517.39	0.874954	3033.9	3467.49	11.7597	0.000587385	0.00233719	Q2GYI0	XP_001224630.1	Uncharacterized protein	CHGG_06974	Chaetomium globosum (strain ATCC 6205 / CBS 148.51 / DSM 1962 / NBRC 6347 / NRRL 1970) (Soil fungus)	-	-	-	-	-	-	-	-	-	-	-
TRINITY_DN7931_c2_g2_i4	2	2	5564	5264	3057.66	1.76188	6113.57	3469.92	11.7607	0.000417307	0.00194519	Q2H286	XP_001223324.1	Uncharacterized protein	CHGG_04110	Chaetomium globosum (strain ATCC 6205 / CBS 148.51 / DSM 1962 / NBRC 6347 / NRRL 1970) (Soil fungus)	-	-	-	GO:0016021	integral component of membrane [GO:0016021]	-	integral component of membrane [GO:0016021]	-	-	-	-
TRINITY_DN7972_c2_g1_i2	2	6	11178	10614	6153.89	3.53572	12304.2	3479.98	11.7649	0.000289726	0.00164005	A0A1X9ZEI4	ARS43575.1	cAMP-dependent protein kinase regulatory subunit	pkaR	Chaetomium globosum (Soil fungus)	-	-	-	GO:0005952; GO:0008603; GO:0016301; GO:0030552	cAMP-dependent protein kinase complex [GO:0005952]; cAMP binding [GO:0030552]; cAMP-dependent protein kinase regulator activity [GO:0008603]; kinase activity [GO:0016301]	-	cAMP-dependent protein kinase complex [GO:0005952]	cAMP binding [GO:0030552]; cAMP-dependent protein kinase regulator activity [GO:0008603]; kinase activity [GO:0016301]	K04739	-	-
TRINITY_DN17129_c0_g1_i1	0	2	2782	2698	1547.75	0.886922	3094.61	3489.15	11.7687	0.000574228	0.00231076	A0A175W9M0	KXX80169.1	Cyclin-dependent kinases regulatory subunit	MMYC01_204138	Madurella mycetomatis	-	-	-	GO:0000307; GO:0007049; GO:0008270; GO:0010389; GO:0016301; GO:0042393; GO:0043130; GO:0044877; GO:0045944; GO:0051301; GO:0060303; GO:0061575	cyclin-dependent protein kinase holoenzyme complex [GO:0000307]; cyclin-dependent protein serine/threonine kinase activator activity [GO:0061575]; histone binding [GO:0042393]; kinase activity [GO:0016301]; protein-containing complex binding [GO:0044877]; ubiquitin binding [GO:0043130]; zinc ion binding [GO:0008270]; cell cycle [GO:0007049]; cell division [GO:0051301]; positive regulation of tran…	cell cycle [GO:0007049]; cell division [GO:0051301]; positive regulation of transcription by RNA polymerase II [GO:0045944]; regulation of G2/M transition of mitotic cell cycle [GO:0010389]; regulation of nucleosome density [GO:0060303]	cyclin-dependent protein kinase holoenzyme complex [GO:0000307]	cyclin-dependent protein serine/threonine kinase activator activity [GO:0061575]; histone binding [GO:0042393]; kinase activity [GO:0016301]; protein-containing complex binding [GO:0044877]; ubiquitin binding [GO:0043130]; zinc ion binding [GO:0008270]	K02219	-	Cell cycle - yeast;
TRINITY_DN6977_c0_g1_i2	2	1	4253	3984	2325.83	1.31841	4650.33	3527.22	11.7843	0.00047154	0.00206903	A0A1L7WQB3	CZR54970.1	Uncharacterized protein	PAC_04855	Phialocephala subalpina	-	-	-	-	-	-	-	-	-	-	-
TRINITY_DN7284_c0_g1_i1	1	0	1446	1301	775.424	0.437477	1550.41	3543.98	11.7912	0.000769969	0.00276709	Q2H7E8	XP_001221512.1	Uncharacterized protein	CHGG_05417	Chaetomium globosum (strain ATCC 6205 / CBS 148.51 / DSM 1962 / NBRC 6347 / NRRL 1970) (Soil fungus)	-	-	-	-	-	-	-	-	-	-	-
TRINITY_DN7650_c3_g1_i1	1	2	4170	4192	2362.33	1.3244	4723.33	3566.4	11.8003	0.000462495	0.00204851	Q2GXS8	XP_001224882.1	Aa_trans domain-containing protein	CHGG_07226	Chaetomium globosum (strain ATCC 6205 / CBS 148.51 / DSM 1962 / NBRC 6347 / NRRL 1970) (Soil fungus)	-	-	-	GO:0000329; GO:0005290; GO:0015189; GO:0016021; GO:0061459; GO:0089707; GO:0089708; GO:1990818	fungal-type vacuole membrane [GO:0000329]; integral component of membrane [GO:0016021]; L-arginine transmembrane transporter activity [GO:0061459]; L-histidine transmembrane transporter activity [GO:0005290]; L-lysine transmembrane transporter activity [GO:0015189]; L-arginine transmembrane export from vacuole [GO:1990818]; L-histidine transmembrane export from vacuole [GO:0089708]; L-lysine tran…	L-arginine transmembrane export from vacuole [GO:1990818]; L-histidine transmembrane export from vacuole [GO:0089708]; L-lysine transmembrane export from vacuole [GO:0089707]	fungal-type vacuole membrane [GO:0000329]; integral component of membrane [GO:0016021]	L-arginine transmembrane transporter activity [GO:0061459]; L-histidine transmembrane transporter activity [GO:0005290]; L-lysine transmembrane transporter activity [GO:0015189]	K14209	-	Autophagy - yeast; Protein digestion and absorption;
TRINITY_DN8046_c7_g5_i1	0	2	2867	2778	1594.32	0.886922	3187.76	3594.19	11.8114	0.000554787	0.00226704	Q2H8L0	XP_001229960.1	Acyl_transf_3 domain-containing protein	CHGG_03444	Chaetomium globosum (strain ATCC 6205 / CBS 148.51 / DSM 1962 / NBRC 6347 / NRRL 1970) (Soil fungus)	-	-	-	GO:0016021; GO:0016747	integral component of membrane [GO:0016021]; transferase activity, transferring acyl groups other than amino-acyl groups [GO:0016747]	-	integral component of membrane [GO:0016021]	transferase activity, transferring acyl groups other than amino-acyl groups [GO:0016747]	-	-	-
TRINITY_DN7571_c3_g4_i4	2	0	2739	2830	1573.59	0.874954	3146.31	3595.98	11.8122	0.000563655	0.00228699	G2QN87	XP_003667205.1	Uncharacterized protein	MYCTH_2312792	Myceliophthora thermophila (strain ATCC 42464 / BCRC 31852 / DSM 1799) (Sporotrichum thermophile)	-	-	-	GO:0000049; GO:0004826; GO:0005524; GO:0005737; GO:0006432	cytoplasm [GO:0005737]; ATP binding [GO:0005524]; phenylalanine-tRNA ligase activity [GO:0004826]; tRNA binding [GO:0000049]; phenylalanyl-tRNA aminoacylation [GO:0006432]	phenylalanyl-tRNA aminoacylation [GO:0006432]	cytoplasm [GO:0005737]	ATP binding [GO:0005524]; phenylalanine-tRNA ligase activity [GO:0004826]; tRNA binding [GO:0000049]	K01889;	mtm:MYCTH_2312792;	Aminoacyl-tRNA biosynthesis;
TRINITY_DN7772_c1_g1_i2	2	2	5742	5482	3169.67	1.76188	6337.57	3597.06	11.8126	0.00039744	0.00189611	Q2H3X9	XP_001222731.1	Uncharacterized protein	CHGG_06636	Chaetomium globosum (strain ATCC 6205 / CBS 148.51 / DSM 1962 / NBRC 6347 / NRRL 1970) (Soil fungus)	-	-	-	-	-	-	-	-	-	-	-
TRINITY_DN7506_c8_g2_i1	0	2	2725	2927	1597.5	0.886922	3194.11	3601.34	11.8143	0.000554045	0.00226577	A0A0B4GDF4	KID84960.1	Protein kinase-like domain protein	MGU_07753	Metarhizium guizhouense (strain ARSEF 977)	-	-	-	GO:0016301	kinase activity [GO:0016301]	-	-	kinase activity [GO:0016301]	K00601	-	Metabolic pathways; Biosynthesis of secondary metabolites; Biosynthesis of antibiotics; Purine metabolism; One carbon pool by folate;
TRINITY_DN7768_c0_g6_i2	21	15	51361	49896	28598.6	15.8389	57181.5	3610.18	11.8179	9.24e-05	0.00111954	G2QAM9	XP_003661970.1	Uncharacterized protein	MYCTH_2314761	Myceliophthora thermophila (strain ATCC 42464 / BCRC 31852 / DSM 1799) (Sporotrichum thermophile)	-	-	-	-	-	-	-	-	-	mtm:MYCTH_2314761;	-
TRINITY_DN6520_c0_g1_i1	0	2	2817	2902	1615.94	0.886922	3230.99	3642.92	11.8309	0.000546423	0.00225037	G2QGM6	XP_003663833.1	RING-CH-type domain-containing protein	MYCTH_2306035	Myceliophthora thermophila (strain ATCC 42464 / BCRC 31852 / DSM 1799) (Sporotrichum thermophile)	-	-	-	GO:0008270; GO:0016021	integral component of membrane [GO:0016021]; zinc ion binding [GO:0008270]	-	integral component of membrane [GO:0016021]	zinc ion binding [GO:0008270]	K10661;	mtm:MYCTH_2306035;	-
TRINITY_DN7594_c4_g3_i2	2	0	2734	2908	1594.55	0.874954	3188.23	3643.88	11.8313	0.000555186	0.00226704	Q2GXU3	XP_001224867.1	F-box domain-containing protein	CHGG_07211	Chaetomium globosum (strain ATCC 6205 / CBS 148.51 / DSM 1962 / NBRC 6347 / NRRL 1970) (Soil fungus)	-	-	-	GO:0005737; GO:0006887; GO:0048278	cytoplasm [GO:0005737]; exocytosis [GO:0006887]; vesicle docking [GO:0048278]	exocytosis [GO:0006887]; vesicle docking [GO:0048278]	cytoplasm [GO:0005737]	-	K15071	-	-
TRINITY_DN1564_c0_g1_i2	2	0	2797	2870	1601.2	0.874954	3201.52	3659.07	11.8373	0.000552303	0.00226158	A0A2S7PPE1	PQE16161.1	Aba 3 protein	CJF31_00009151	Rutstroemia sp. NJR-2017a BVV2	-	-	-	-	-	-	-	-	-	-	-
TRINITY_DN6210_c0_g1_i2	4	2	8546	8561	4832.7	2.63683	9662.76	3664.54	11.8394	0.00031528	0.00169658	G2Q4C8	XP_003660568.1	Uncharacterized protein	MYCTH_2299031	Myceliophthora thermophila (strain ATCC 42464 / BCRC 31852 / DSM 1799) (Sporotrichum thermophile)	-	-	-	-	-	-	-	-	-	mtm:MYCTH_2299031;	-
TRINITY_DN7427_c4_g4_i1	2	0	2935	2793	1617.54	0.874954	3234.21	3696.43	11.8519	0.000545371	0.00224908	Q2GVQ7	XP_001225603.1	Uncharacterized protein	CHGG_07947	Chaetomium globosum (strain ATCC 6205 / CBS 148.51 / DSM 1962 / NBRC 6347 / NRRL 1970) (Soil fungus)	-	-	-	-	-	-	-	-	-	-	-
TRINITY_DN350_c0_g1_i1	2	0	2862	2918	1633.04	0.874954	3265.21	3731.86	11.8657	0.000539636	0.00223297	G2Q638	XP_003660762.1	CFEM domain-containing protein	MYCTH_2299445	Myceliophthora thermophila (strain ATCC 42464 / BCRC 31852 / DSM 1799) (Sporotrichum thermophile)	-	-	-	-	-	-	-	-	-	mtm:MYCTH_2299445;	-
TRINITY_DN7885_c3_g4_i3	6	22	41022	41035	23180.6	12.381	46348.8	3743.54	11.8702	0.000108745	0.00118086	Q2H6F3	XP_001221857.1	Uncharacterized protein	CHGG_05762	Chaetomium globosum (strain ATCC 6205 / CBS 148.51 / DSM 1962 / NBRC 6347 / NRRL 1970) (Soil fungus)	-	-	-	GO:0003824	catalytic activity [GO:0003824]	-	-	catalytic activity [GO:0003824]	K00627	-	Metabolic pathways; Biosynthesis of secondary metabolites; Microbial metabolism in diverse environments; Biosynthesis of antibiotics; Carbon metabolism; Glycolysis_Gluconeogenesis; Citrate cycle (TCA cycle); Pyruvate metabolism;
TRINITY_DN6628_c0_g2_i3	1	0	1416	1486	820.082	0.437477	1639.73	3748.14	11.872	0.000730193	0.00267397	G2Q131	XP_003660175.1	MAGE domain-containing protein	MYCTH_2298143	Myceliophthora thermophila (strain ATCC 42464 / BCRC 31852 / DSM 1799) (Sporotrichum thermophile)	-	-	-	-	-	-	-	-	K22823;	mtm:MYCTH_2298143;	-
TRINITY_DN5249_c0_g1_i2	2	2	5890	5807	3303.98	1.76188	6606.19	3749.52	11.8725	0.000375603	0.00184164	Q2GUS3	XP_001225937.1	Peptidase A1 domain-containing protein	CHGG_08281	Chaetomium globosum (strain ATCC 6205 / CBS 148.51 / DSM 1962 / NBRC 6347 / NRRL 1970) (Soil fungus)	-	-	-	GO:0004190	aspartic-type endopeptidase activity [GO:0004190]	-	-	aspartic-type endopeptidase activity [GO:0004190]	-	-	-
TRINITY_DN7864_c4_g2_i3	9	4	19063	18892	10721.3	5.71114	21436.9	3753.53	11.874	0.000196968	0.00142998	G2Q577	XP_003660662.1	C2H2-type domain-containing protein	MYCTH_2299220	Myceliophthora thermophila (strain ATCC 42464 / BCRC 31852 / DSM 1799) (Sporotrichum thermophile)	-	-	-	GO:0003677; GO:0005634; GO:0006351; GO:0008270	nucleus [GO:0005634]; DNA binding [GO:0003677]; zinc ion binding [GO:0008270]; transcription, DNA-templated [GO:0006351]	transcription, DNA-templated [GO:0006351]	nucleus [GO:0005634]	DNA binding [GO:0003677]; zinc ion binding [GO:0008270]	-	mtm:MYCTH_2299220;	-
TRINITY_DN7854_c0_g2_i1	2	0	2865	2960	1645.91	0.874954	3290.94	3761.28	11.877	0.00053472	0.00222012	Q2H7V8	XP_001230212.1	Uncharacterized protein	CHGG_03696	Chaetomium globosum (strain ATCC 6205 / CBS 148.51 / DSM 1962 / NBRC 6347 / NRRL 1970) (Soil fungus)	-	-	-	GO:0003676; GO:0015074	nucleic acid binding [GO:0003676]; DNA integration [GO:0015074]	DNA integration [GO:0015074]	-	nucleic acid binding [GO:0003676]	-	-	-
TRINITY_DN7799_c0_g3_i3	2	9	16395	16227	9214.77	4.8661	18424.7	3786.33	11.8866	0.000212038	0.00146724	Q2H717	XP_001221643.1	Uricase (EC 1.7.3.3) (Urate oxidase)	CHGG_05548	Chaetomium globosum (strain ATCC 6205 / CBS 148.51 / DSM 1962 / NBRC 6347 / NRRL 1970) (Soil fungus)	1.7.3.3	PATHWAY: Purine metabolism; urate degradation; (S)-allantoin from urate: step 1/3. {ECO:0000256|PIRNR:PIRNR000241}.	UPA00394;UER00650	GO:0004846; GO:0005777; GO:0006144; GO:0019628	peroxisome [GO:0005777]; urate oxidase activity [GO:0004846]; purine nucleobase metabolic process [GO:0006144]; urate catabolic process [GO:0019628]	purine nucleobase metabolic process [GO:0006144]; urate catabolic process [GO:0019628]	peroxisome [GO:0005777]	urate oxidase activity [GO:0004846]	K00365	-	Metabolic pathways; Microbial metabolism in diverse environments; Purine metabolism; Caffeine metabolism;
TRINITY_DN8099_c4_g3_i6	2	2	5849	5995	3346.43	1.76188	6691.11	3797.72	11.8909	0.000369197	0.00182851	G2QHT1	XP_003664186.1	A_deaminase domain-containing protein	MYCTH_2306716	Myceliophthora thermophila (strain ATCC 42464 / BCRC 31852 / DSM 1799) (Sporotrichum thermophile)	-	-	-	GO:0019239	deaminase activity [GO:0019239]	-	-	deaminase activity [GO:0019239]	K19572;	mtm:MYCTH_2306716;	Metabolic pathways; Purine metabolism;
TRINITY_DN7293_c0_g2_i4	6	12	26663	26809	15106	7.94639	30204.1	3800.98	11.8922	0.000153666	0.00130808	G2Q8R9	XP_003661509.1	Uncharacterized protein	MYCTH_2300994	Myceliophthora thermophila (strain ATCC 42464 / BCRC 31852 / DSM 1799) (Sporotrichum thermophile)	-	-	-	-	-	-	-	-	-	mtm:MYCTH_2300994;	-
TRINITY_DN8062_c1_g1_i3	0	2	2923	3049	1687.56	0.886922	3374.23	3804.43	11.8935	0.000519101	0.00218336	G2Q7L7	XP_003661320.1	Uncharacterized protein	MYCTH_2089975	Myceliophthora thermophila (strain ATCC 42464 / BCRC 31852 / DSM 1799) (Sporotrichum thermophile)	-	-	-	-	-	-	-	-	-	mtm:MYCTH_2089975;	-
TRINITY_DN7923_c4_g3_i4	0	2	3120	2950	1714.02	0.886922	3427.15	3864.1	11.9159	0.000509016	0.00215819	A0A194V8S6	KUI60412.1	Cysteine and histidine-rich domain-containing protein 1	VP1G_07604	Valsa mali var. pyri	-	-	-	-	-	-	-	-	-	-	-
TRINITY_DN6269_c0_g2_i1	2	0	2885	3103	1692.45	0.874954	3384.02	3867.66	11.9172	0.000517455	0.00218032	A0A175VV39	KXX75253.1	Pof6 interactor protein 1	MMYC01_207080	Madurella mycetomatis	-	-	-	-	-	-	-	-	-	-	-
TRINITY_DN7988_c4_g5_i1	3	3	9186	8990	5133.74	2.64281	10264.8	3884.05	11.9233	0.000288307	0.0016385	Q2GYP8	XP_001224562.1	Uncharacterized protein	CHGG_06906	Chaetomium globosum (strain ATCC 6205 / CBS 148.51 / DSM 1962 / NBRC 6347 / NRRL 1970) (Soil fungus)	-	-	-	-	-	-	-	-	-	-	-
TRINITY_DN6903_c0_g2_i1	4	0	5905	6144	3404.71	1.74991	6807.66	3890.3	11.9257	0.000360549	0.00180476	Q2GXX6	XP_001224834.1	Importin N-terminal domain-containing protein	CHGG_07178	Chaetomium globosum (strain ATCC 6205 / CBS 148.51 / DSM 1962 / NBRC 6347 / NRRL 1970) (Soil fungus)	-	-	-	GO:0005634; GO:0006886; GO:0008536	nucleus [GO:0005634]; Ran GTPase binding [GO:0008536]; intracellular protein transport [GO:0006886]	intracellular protein transport [GO:0006886]	nucleus [GO:0005634]	Ran GTPase binding [GO:0008536]	K18423	-	-
TRINITY_DN6878_c0_g3_i1	2	1	4624	4486	2572.92	1.31841	5144.51	3902.04	11.93	0.000413712	0.0019352	Q2H9E5	XP_001229675.1	Uncharacterized protein	CHGG_03159	Chaetomium globosum (strain ATCC 6205 / CBS 148.51 / DSM 1962 / NBRC 6347 / NRRL 1970) (Soil fungus)	-	-	-	GO:0016021; GO:0016192	integral component of membrane [GO:0016021]; vesicle-mediated transport [GO:0016192]	vesicle-mediated transport [GO:0016192]	integral component of membrane [GO:0016021]	-	K08516	-	SNARE interactions in vesicular transport; Autophagy - yeast;
TRINITY_DN7472_c0_g1_i2	0	4	6270	6045	3477.93	1.77384	6954.09	3920.35	11.9368	0.000349805	0.00178111	G2Q0D6	XP_003658444.1	Tim44 domain-containing protein	MYCTH_2294220	Myceliophthora thermophila (strain ATCC 42464 / BCRC 31852 / DSM 1799) (Sporotrichum thermophile)	-	-	-	GO:0005623; GO:0030150; GO:0051087	cell [GO:0005623]; chaperone binding [GO:0051087]; protein import into mitochondrial matrix [GO:0030150]	protein import into mitochondrial matrix [GO:0030150]	cell [GO:0005623]	chaperone binding [GO:0051087]	K17804;	mtm:MYCTH_2294220;	-
TRINITY_DN7758_c2_g1_i1	0	2	3059	3122	1746.32	0.886922	3491.76	3936.95	11.9429	0.000498012	0.00213221	Q2H806	XP_001230164.1	Peptidase A1 domain-containing protein	CHGG_03648	Chaetomium globosum (strain ATCC 6205 / CBS 148.51 / DSM 1962 / NBRC 6347 / NRRL 1970) (Soil fungus)	-	-	-	GO:0004190; GO:0016021	integral component of membrane [GO:0016021]; aspartic-type endopeptidase activity [GO:0004190]	-	integral component of membrane [GO:0016021]	aspartic-type endopeptidase activity [GO:0004190]	-	-	-
TRINITY_DN594_c0_g1_i1	2	2	6145	6179	3481.53	1.76188	6961.31	3951.08	11.948	0.000349445	0.00178111	Q6PRC6	AAS66898.1	Peroxiredoxin (EC 1.11.1.15)	-	Chaetomium globosum (Soil fungus)	1.11.1.15	-	-	GO:0004601; GO:0005623; GO:0045454; GO:0051920	cell [GO:0005623]; peroxidase activity [GO:0004601]; peroxiredoxin activity [GO:0051920]; cell redox homeostasis [GO:0045454]	cell redox homeostasis [GO:0045454]	cell [GO:0005623]	peroxidase activity [GO:0004601]; peroxiredoxin activity [GO:0051920]	K14171	-	Sulfur relay system;
TRINITY_DN7433_c0_g4_i1	0	2	2999	3209	1754.55	0.886922	3508.22	3955.5	11.9496	0.000495397	0.00212658	G2Q816	XP_003662218.1	Chitin synthase (EC 2.4.1.16)	MYCTH_2302583	Myceliophthora thermophila (strain ATCC 42464 / BCRC 31852 / DSM 1799) (Sporotrichum thermophile)	2.4.1.16	-	-	GO:0004100; GO:0006031; GO:0016021	integral component of membrane [GO:0016021]; chitin synthase activity [GO:0004100]; chitin biosynthetic process [GO:0006031]	chitin biosynthetic process [GO:0006031]	integral component of membrane [GO:0016021]	chitin synthase activity [GO:0004100]	K00698;	mtm:MYCTH_2302583;	Metabolic pathways; Amino sugar and nucleotide sugar metabolism;
TRINITY_DN8026_c2_g10_i2	8	2	15610	15310	8733.31	4.38674	17462.2	3980.69	11.9588	0.000209565	0.00146277	A0A175VTM9	KXX74662.1	Pisatin demethylase	MMYC01_209261	Madurella mycetomatis	-	-	-	GO:0004497; GO:0005506; GO:0008168; GO:0016021; GO:0016705; GO:0020037	integral component of membrane [GO:0016021]; heme binding [GO:0020037]; iron ion binding [GO:0005506]; methyltransferase activity [GO:0008168]; monooxygenase activity [GO:0004497]; oxidoreductase activity, acting on paired donors, with incorporation or reduction of molecular oxygen [GO:0016705]	-	integral component of membrane [GO:0016021]	heme binding [GO:0020037]; iron ion binding [GO:0005506]; methyltransferase activity [GO:0008168]; monooxygenase activity [GO:0004497]; oxidoreductase activity, acting on paired donors, with incorporation or reduction of molecular oxygen [GO:0016705]	-	-	-
TRINITY_DN7857_c0_g2_i1	0	2	3202	3138	1790.71	0.886922	3580.53	4037.03	11.9791	0.000482802	0.00209328	Q2H128	XP_001223732.1	Uncharacterized protein	CHGG_04518	Chaetomium globosum (strain ATCC 6205 / CBS 148.51 / DSM 1962 / NBRC 6347 / NRRL 1970) (Soil fungus)	-	-	-	GO:0010181; GO:0016491	FMN binding [GO:0010181]; oxidoreductase activity [GO:0016491]	-	-	FMN binding [GO:0010181]; oxidoreductase activity [GO:0016491]	-	-	-
TRINITY_DN5953_c0_g2_i1	1	1	3204	3178	1802.72	0.880938	3604.56	4091.73	11.9985	0.000478917	0.0020841	A0A175VYE9	KXX76181.1	Transcriptional regulatory protein moc3	MMYC01_207718	Madurella mycetomatis	-	-	-	GO:0000981; GO:0005634; GO:0008270	nucleus [GO:0005634]; DNA-binding transcription factor activity, RNA polymerase II-specific [GO:0000981]; zinc ion binding [GO:0008270]	-	nucleus [GO:0005634]	DNA-binding transcription factor activity, RNA polymerase II-specific [GO:0000981]; zinc ion binding [GO:0008270]	-	-	-
TRINITY_DN7838_c4_g2_i1	2	0	3097	3240	1790.7	0.874954	3580.53	4092.26	11.9987	0.000483103	0.00209399	Q9P735	XP_961600.1	ATP-dependent RNA helicase fal-1 (EC 3.6.4.13)	fal-1 8D4.050 NCU01234	Neurospora crassa (strain ATCC 24698 / 74-OR23-1A / CBS 708.71 / DSM 1257 / FGSC 987)	3.6.4.13	-	-	GO:0003723; GO:0003724; GO:0003729; GO:0005524; GO:0005730; GO:0006364; GO:0071013	catalytic step 2 spliceosome [GO:0071013]; nucleolus [GO:0005730]; ATP binding [GO:0005524]; mRNA binding [GO:0003729]; RNA binding [GO:0003723]; RNA helicase activity [GO:0003724]; rRNA processing [GO:0006364]	rRNA processing [GO:0006364]	catalytic step 2 spliceosome [GO:0071013]; nucleolus [GO:0005730]	ATP binding [GO:0005524]; RNA binding [GO:0003723]; RNA helicase activity [GO:0003724]; mRNA binding [GO:0003729]	K13025;	ncr:NCU01234;	Spliceosome; RNA transport; mRNA surveillance pathway;
TRINITY_DN7460_c3_g3_i6	2	2	6294	6493	3612.97	1.76188	7224.18	4100.28	12.0015	0.000331916	0.00174119	A0A175WE05	KXX82008.1	Glucoamylase	MMYC01_201513	Madurella mycetomatis	-	-	-	GO:2001070	starch binding [GO:2001070]	-	-	starch binding [GO:2001070]	K00516	-	-
TRINITY_DN6560_c0_g1_i4	2	0	3203	3165	1798.72	0.874954	3596.56	4110.57	12.0051	0.000480207	0.00208667	G2Q994	XP_003662431.1	Uncharacterized protein	MYCTH_47934	Myceliophthora thermophila (strain ATCC 42464 / BCRC 31852 / DSM 1799) (Sporotrichum thermophile)	-	-	-	-	-	-	-	-	K22696;	mtm:MYCTH_47934;	-
TRINITY_DN6991_c0_g3_i2	0	4	6525	6389	3647.47	1.77384	7293.16	4111.5	12.0054	0.000327355	0.00172939	G2Q757	XP_003660880.1	Zn(2)-C6 fungal-type domain-containing protein	MYCTH_2299680	Myceliophthora thermophila (strain ATCC 42464 / BCRC 31852 / DSM 1799) (Sporotrichum thermophile)	-	-	-	GO:0000981; GO:0003677; GO:0005634; GO:0006351; GO:0008270	nucleus [GO:0005634]; DNA binding [GO:0003677]; DNA-binding transcription factor activity, RNA polymerase II-specific [GO:0000981]; zinc ion binding [GO:0008270]; transcription, DNA-templated [GO:0006351]	transcription, DNA-templated [GO:0006351]	nucleus [GO:0005634]	DNA binding [GO:0003677]; DNA-binding transcription factor activity, RNA polymerase II-specific [GO:0000981]; zinc ion binding [GO:0008270]	-	mtm:MYCTH_2299680;	-
TRINITY_DN8100_c3_g1_i2	3	6	14501	14432	8172.89	3.9732	16341.8	4113.01	12.006	0.00020939	0.00146215	G2QAA3	XP_003661898.1	Chalcone_isomerase domain-containing protein	MYCTH_2314727	Myceliophthora thermophila (strain ATCC 42464 / BCRC 31852 / DSM 1799) (Sporotrichum thermophile)	-	-	-	GO:0016872	intramolecular lyase activity [GO:0016872]	-	-	intramolecular lyase activity [GO:0016872]	-	mtm:MYCTH_2314727;	-
TRINITY_DN7850_c3_g11_i1	4	0	6283	6479	3605.89	1.74991	7210.04	4120.24	12.0085	0.000332827	0.00174119	Q2HFX4	XP_001220101.1	LNS2 domain-containing protein	CHGG_00880	Chaetomium globosum (strain ATCC 6205 / CBS 148.51 / DSM 1962 / NBRC 6347 / NRRL 1970) (Soil fungus)	-	-	-	GO:0007029; GO:0071763	endoplasmic reticulum organization [GO:0007029]; nuclear membrane organization [GO:0071763]	endoplasmic reticulum organization [GO:0007029]; nuclear membrane organization [GO:0071763]	-	-	K15728	-	Metabolic pathways; Biosynthesis of secondary metabolites; Glycerolipid metabolism; Glycerophospholipid metabolism;
TRINITY_DN7836_c4_g1_i1	4	0	6436	6509	3657.07	1.74991	7312.39	4178.73	12.0288	0.000326251	0.00172603	Q2GZ28	XP_001224432.1	FAD-binding PCMH-type domain-containing protein	CHGG_05218	Chaetomium globosum (strain ATCC 6205 / CBS 148.51 / DSM 1962 / NBRC 6347 / NRRL 1970) (Soil fungus)	-	-	-	GO:0016491; GO:0071949	FAD binding [GO:0071949]; oxidoreductase activity [GO:0016491]	-	-	FAD binding [GO:0071949]; oxidoreductase activity [GO:0016491]	-	-	-
TRINITY_DN7948_c5_g1_i6	1	0	1708	1552	920.259	0.437477	1840.08	4206.12	12.0383	0.000650995	0.00248671	Q2GTA5	XP_001226726.1	Zn(2)-C6 fungal-type domain-containing protein	CHGG_08799	Chaetomium globosum (strain ATCC 6205 / CBS 148.51 / DSM 1962 / NBRC 6347 / NRRL 1970) (Soil fungus)	-	-	-	GO:0000981; GO:0005634; GO:0008270	nucleus [GO:0005634]; DNA-binding transcription factor activity, RNA polymerase II-specific [GO:0000981]; zinc ion binding [GO:0008270]	-	nucleus [GO:0005634]	DNA-binding transcription factor activity, RNA polymerase II-specific [GO:0000981]; zinc ion binding [GO:0008270]	-	-	-
TRINITY_DN3965_c0_g1_i2	27	16	70878	70710	39995.7	18.9072	79972.5	4229.73	12.0463	5.16e-05	0.000981236	F7WCE9	XP_003342533.1	WGS project CABT00000000 data, contig 2.125	SMAC_09573	Sordaria macrospora (strain ATCC MYA-333 / DSM 997 / K(L3346) / K-hell)	-	-	-	GO:0016787	hydrolase activity [GO:0016787]	-	-	hydrolase activity [GO:0016787]	-	smp:SMAC_09573;	-
TRINITY_DN7760_c1_g1_i2	0	1	1595	1729	939.528	0.443461	1878.61	4236.25	12.0486	0.00063879	0.00246028	G2QEK7	XP_003663035.1	Thiamine_BP domain-containing protein	MYCTH_2304414	Myceliophthora thermophila (strain ATCC 42464 / BCRC 31852 / DSM 1799) (Sporotrichum thermophile)	-	-	-	-	-	-	-	-	-	mtm:MYCTH_2304414;	-
TRINITY_DN7581_c3_g1_i1	0	2	3356	3328	1888.01	0.886922	3775.13	4256.44	12.0554	0.000452407	0.00202998	Q2HFZ6	XP_001220079.1	Uncharacterized protein	CHGG_00858	Chaetomium globosum (strain ATCC 6205 / CBS 148.51 / DSM 1962 / NBRC 6347 / NRRL 1970) (Soil fungus)	-	-	-	GO:0016021	integral component of membrane [GO:0016021]	-	integral component of membrane [GO:0016021]	-	K01301	-	-
TRINITY_DN5883_c0_g1_i1	2	0	3335	3304	1875.28	0.874954	3749.68	4285.58	12.0653	0.000456202	0.0020373	Q2H3A8	XP_001222952.1	Uncharacterized protein	CHGG_03738	Chaetomium globosum (strain ATCC 6205 / CBS 148.51 / DSM 1962 / NBRC 6347 / NRRL 1970) (Soil fungus)	-	-	-	GO:0016021	integral component of membrane [GO:0016021]	-	integral component of membrane [GO:0016021]	-	-	-	-
TRINITY_DN7215_c0_g1_i3	5	7	19919	20234	11343.8	5.29161	22682.4	4286.48	12.0656	0.000164464	0.00133833	A0A1Q8RNJ6	OLN85894.1	Cell pattern formation-associated protein stuA	CCHL11_05407	Colletotrichum chlorophyti	-	-	-	GO:0003677	DNA binding [GO:0003677]	-	-	DNA binding [GO:0003677]	K12763	-	Meiosis - yeast;
TRINITY_DN7580_c0_g2_i1	0	3	5018	5085	2854.2	1.33038	5707.08	4289.8	12.0667	0.000360646	0.00180482	Q2GV01	XP_001225859.1	Ribonucleoside-diphosphate reductase (EC 1.17.4.1)	CHGG_08203	Chaetomium globosum (strain ATCC 6205 / CBS 148.51 / DSM 1962 / NBRC 6347 / NRRL 1970) (Soil fungus)	1.17.4.1	PATHWAY: Genetic information processing; DNA replication. {ECO:0000256|RuleBase:RU003410}.	UPA00326	GO:0004748; GO:0005524; GO:0006260	ATP binding [GO:0005524]; ribonucleoside-diphosphate reductase activity, thioredoxin disulfide as acceptor [GO:0004748]; DNA replication [GO:0006260]	DNA replication [GO:0006260]	-	ATP binding [GO:0005524]; ribonucleoside-diphosphate reductase activity, thioredoxin disulfide as acceptor [GO:0004748]	K10807	-	Metabolic pathways; Purine metabolism; Pyrimidine metabolism; Glutathione metabolism; Drug metabolism - other enzymes;
TRINITY_DN56418_c1_g3_i1	0	1	1705	1670	953.237	0.443461	1906.03	4298.08	12.0695	0.000629012	0.00243759	A0A0G4MN03	CRK35445.1	Uncharacterized protein (Fragment)	BN1708_006745	Verticillium longisporum	-	-	-	GO:0003735; GO:0005840; GO:0006414	ribosome [GO:0005840]; structural constituent of ribosome [GO:0003735]; translational elongation [GO:0006414]	translational elongation [GO:0006414]	ribosome [GO:0005840]	structural constituent of ribosome [GO:0003735]	K02943	-	Ribosome;
TRINITY_DN7596_c4_g4_i3	0	2	3439	3324	1909.96	0.886922	3819.03	4305.94	12.0721	0.000445861	0.00201576	G2Q7B9	XP_003661275.1	1,3-beta-glucanosyltransferase (EC 2.4.1.-)	MYCTH_66349	Myceliophthora thermophila (strain ATCC 42464 / BCRC 31852 / DSM 1799) (Sporotrichum thermophile)	2.4.1.-	-	-	GO:0005886; GO:0016740; GO:0016787; GO:0031225	anchored component of membrane [GO:0031225]; plasma membrane [GO:0005886]; hydrolase activity [GO:0016787]; transferase activity [GO:0016740]	-	anchored component of membrane [GO:0031225]; plasma membrane [GO:0005886]	hydrolase activity [GO:0016787]; transferase activity [GO:0016740]	K22836;	mtm:MYCTH_66349;	-
TRINITY_DN7868_c5_g7_i4	3	0	5061	4958	2829.77	1.31243	5658.23	4311.26	12.0739	0.000364704	0.00181417	Q2GVS6	XP_001225584.1	Uncharacterized protein	CHGG_07928	Chaetomium globosum (strain ATCC 6205 / CBS 148.51 / DSM 1962 / NBRC 6347 / NRRL 1970) (Soil fungus)	-	-	-	GO:0004190; GO:0004861; GO:0005634; GO:0006629; GO:0006796; GO:0008081	nucleus [GO:0005634]; aspartic-type endopeptidase activity [GO:0004190]; cyclin-dependent protein serine/threonine kinase inhibitor activity [GO:0004861]; phosphoric diester hydrolase activity [GO:0008081]; lipid metabolic process [GO:0006629]; phosphate-containing compound metabolic process [GO:0006796]	lipid metabolic process [GO:0006629]; phosphate-containing compound metabolic process [GO:0006796]	nucleus [GO:0005634]	aspartic-type endopeptidase activity [GO:0004190]; cyclin-dependent protein serine/threonine kinase inhibitor activity [GO:0004861]; phosphoric diester hydrolase activity [GO:0008081]	K06653	-	Cell cycle - yeast;
TRINITY_DN14746_c0_g1_i1	0	2	3347	3456	1922.18	0.886922	3843.47	4333.49	12.0813	0.000442626	0.00200974	Q2GUD3	XP_001226348.1	Uncharacterized protein	CHGG_08421	Chaetomium globosum (strain ATCC 6205 / CBS 148.51 / DSM 1962 / NBRC 6347 / NRRL 1970) (Soil fungus)	-	-	-	GO:0016021	integral component of membrane [GO:0016021]	-	integral component of membrane [GO:0016021]	-	-	-	-
TRINITY_DN7963_c4_g2_i1	2	0	3412	3310	1898.43	0.874954	3795.98	4338.5	12.083	0.000449236	0.00202209	Q2HAC3	XP_001229347.1	Uncharacterized protein	CHGG_02831	Chaetomium globosum (strain ATCC 6205 / CBS 148.51 / DSM 1962 / NBRC 6347 / NRRL 1970) (Soil fungus)	-	-	-	GO:0004088; GO:0005524; GO:0005951; GO:0006526; GO:0046872	carbamoyl-phosphate synthase complex [GO:0005951]; ATP binding [GO:0005524]; carbamoyl-phosphate synthase (glutamine-hydrolyzing) activity [GO:0004088]; metal ion binding [GO:0046872]; arginine biosynthetic process [GO:0006526]	arginine biosynthetic process [GO:0006526]	carbamoyl-phosphate synthase complex [GO:0005951]	ATP binding [GO:0005524]; carbamoyl-phosphate synthase (glutamine-hydrolyzing) activity [GO:0004088]; metal ion binding [GO:0046872]	K01955	-	Metabolic pathways; Pyrimidine metabolism; Alanine, aspartate and glutamate metabolism;
TRINITY_DN7429_c2_g6_i1	2	4	10214	10143	5750.21	2.6488	11497.8	4340.75	12.0837	0.000243229	0.00154154	Q2HGQ6	XP_001219819.1	Uncharacterized protein	CHGG_00598	Chaetomium globosum (strain ATCC 6205 / CBS 148.51 / DSM 1962 / NBRC 6347 / NRRL 1970) (Soil fungus)	-	-	-	GO:0016021	integral component of membrane [GO:0016021]	-	integral component of membrane [GO:0016021]	-	K19850	-	MAPK signaling pathway - yeast;
TRINITY_DN7759_c0_g3_i1	2	0	3411	3317	1900.16	0.874954	3799.44	4342.44	12.0843	0.000448741	0.00202181	-	-	-	-	-	-	-	-	-	-	-	-	-	-	-	-
TRINITY_DN7674_c6_g1_i7	4	0	6909	6582	3809.63	1.74991	7617.5	4353.09	12.0878	0.000307796	0.00167834	G2Q954	XP_003661591.1	Uncharacterized protein	MYCTH_2301159	Myceliophthora thermophila (strain ATCC 42464 / BCRC 31852 / DSM 1799) (Sporotrichum thermophile)	-	-	-	-	-	-	-	-	K08332;	mtm:MYCTH_2301159;	-
TRINITY_DN7945_c2_g1_i2	4	0	6716	6792	3816.08	1.74991	7630.42	4360.47	12.0903	0.000307239	0.00167661	Q2GYH8	XP_001224632.1	Uncharacterized protein	CHGG_06976	Chaetomium globosum (strain ATCC 6205 / CBS 148.51 / DSM 1962 / NBRC 6347 / NRRL 1970) (Soil fungus)	-	-	-	-	-	-	-	-	-	-	-
TRINITY_DN7595_c4_g5_i2	2	12	24095	23912	13560.4	6.19649	27114.5	4375.79	12.0953	0.000141881	0.00127079	G2QXZ5	XP_003650398.1	Arrestin_C domain-containing protein	THITE_2109802	Thielavia terrestris (strain ATCC 38088 / NRRL 8126) (Acremonium alabamense)	-	-	-	-	-	-	-	-	K20062;	ttt:THITE_2109802;	-
TRINITY_DN10887_c0_g1_i1	1	1	3463	3390	1935.55	0.880938	3870.21	4393.29	12.1011	0.000438602	0.00199828	-	-	-	-	-	-	-	-	-	-	-	-	-	-	-	-
TRINITY_DN6989_c0_g1_i1	2	0	3446	3382	1928.52	0.874954	3856.17	4407.28	12.1057	0.0004406	0.0020044	G2RCZ4	XP_003657023.1	Uncharacterized protein	THITE_2122366	Thielavia terrestris (strain ATCC 38088 / NRRL 8126) (Acremonium alabamense)	-	-	-	GO:0016829	lyase activity [GO:0016829]	-	-	lyase activity [GO:0016829]	K18123;	ttt:THITE_2122366;	Metabolic pathways; Glyoxylate and dicarboxylate metabolism; Arginine and proline metabolism;
TRINITY_DN7718_c1_g1_i7	0	2	3570	3365	1958.17	0.886922	3915.45	4414.65	12.1081	0.000432143	0.00197944	Q2HA15	XP_001229455.1	Uncharacterized protein	CHGG_02939	Chaetomium globosum (strain ATCC 6205 / CBS 148.51 / DSM 1962 / NBRC 6347 / NRRL 1970) (Soil fungus)	-	-	-	GO:0005634	nucleus [GO:0005634]	-	nucleus [GO:0005634]	-	-	-	-
TRINITY_DN7640_c3_g2_i1	0	2	3581	3374	1963.81	0.886922	3926.73	4427.36	12.1122	0.000430593	0.00197647	G2QAP3	XP_003661984.1	Peptide hydrolase (EC 3.4.-.-)	MYCTH_2301978	Myceliophthora thermophila (strain ATCC 42464 / BCRC 31852 / DSM 1799) (Sporotrichum thermophile)	3.4.-.-	-	-	GO:0008233; GO:0016021; GO:0046872	integral component of membrane [GO:0016021]; metal ion binding [GO:0046872]; peptidase activity [GO:0008233]	-	integral component of membrane [GO:0016021]	metal ion binding [GO:0046872]; peptidase activity [GO:0008233]	-	mtm:MYCTH_2301978;	-
TRINITY_DN7588_c1_g1_i2	0	2	3371	3631	1979	0.886922	3957.11	4461.62	12.1234	0.000427016	0.00196742	G2QPQ2	XP_003666810.1	CNH domain-containing protein	MYCTH_2311843	Myceliophthora thermophila (strain ATCC 42464 / BCRC 31852 / DSM 1799) (Sporotrichum thermophile)	-	-	-	GO:0005623; GO:0006886; GO:0016192	cell [GO:0005623]; intracellular protein transport [GO:0006886]; vesicle-mediated transport [GO:0016192]	intracellular protein transport [GO:0006886]; vesicle-mediated transport [GO:0016192]	cell [GO:0005623]	-	K20183;	mtm:MYCTH_2311843;	Autophagy - yeast;
TRINITY_DN7049_c0_g1_i4	0	2	3553	3501	1992.4	0.886922	3983.92	4491.85	12.1331	0.000423063	0.00195736	G2Q3G3	XP_003660468.1	Uncharacterized protein	MYCTH_2298844	Myceliophthora thermophila (strain ATCC 42464 / BCRC 31852 / DSM 1799) (Sporotrichum thermophile)	-	-	-	GO:0016021; GO:0055085	integral component of membrane [GO:0016021]; transmembrane transport [GO:0055085]	transmembrane transport [GO:0055085]	integral component of membrane [GO:0016021]	-	K07300;	mtm:MYCTH_2298844;	-
TRINITY_DN7455_c4_g6_i1	0	2	3393	3670	1996.3	0.886922	3991.71	4500.63	12.1359	0.000422408	0.00195599	Q2H9J6	XP_001229624.1	Uncharacterized protein	CHGG_03108	Chaetomium globosum (strain ATCC 6205 / CBS 148.51 / DSM 1962 / NBRC 6347 / NRRL 1970) (Soil fungus)	-	-	-	GO:0005886; GO:0006970; GO:0015385; GO:0016021; GO:0030007; GO:0036376; GO:0045121; GO:0097623	integral component of membrane [GO:0016021]; membrane raft [GO:0045121]; plasma membrane [GO:0005886]; sodium:proton antiporter activity [GO:0015385]; cellular potassium ion homeostasis [GO:0030007]; potassium ion export across plasma membrane [GO:0097623]; response to osmotic stress [GO:0006970]; sodium ion export across plasma membrane [GO:0036376]	cellular potassium ion homeostasis [GO:0030007]; potassium ion export across plasma membrane [GO:0097623]; response to osmotic stress [GO:0006970]; sodium ion export across plasma membrane [GO:0036376]	integral component of membrane [GO:0016021]; membrane raft [GO:0045121]; plasma membrane [GO:0005886]	sodium:proton antiporter activity [GO:0015385]	K03316	-	-
TRINITY_DN7831_c0_g6_i1	15	8	41036	39688	22797.4	10.1098	45584.7	4508.94	12.1386	8.94e-05	0.00110625	D5G6R5	XP_002836051.1	Autophagy-related protein	GSTUM_00002234001	Tuber melanosporum (strain Mel28) (Perigord black truffle)	-	-	-	GO:0005737; GO:0006914	cytoplasm [GO:0005737]; autophagy [GO:0006914]	autophagy [GO:0006914]	cytoplasm [GO:0005737]	-	K08341;	tml:GSTUM_00002234001;	Autophagy - yeast; Mitophagy - yeast;
TRINITY_DN7603_c4_g3_i1	2	0	3471	3544	1981.9	0.874954	3962.92	4529.29	12.1451	0.000426015	0.00196576	Q2H2Q2	XP_001223158.1	Uncharacterized protein	CHGG_03944	Chaetomium globosum (strain ATCC 6205 / CBS 148.51 / DSM 1962 / NBRC 6347 / NRRL 1970) (Soil fungus)	-	-	-	GO:0016021	integral component of membrane [GO:0016021]	-	integral component of membrane [GO:0016021]	-	-	-	-
TRINITY_DN7479_c7_g7_i1	3	7	17873	17679	10041.9	4.41666	20079.4	4546.29	12.1505	0.000166675	0.00134367	G2QL71	XP_003665948.1	RTR1-type domain-containing protein	MYCTH_2310220	Myceliophthora thermophila (strain ATCC 42464 / BCRC 31852 / DSM 1799) (Sporotrichum thermophile)	-	-	-	GO:0008420; GO:0043175; GO:0070940	RNA polymerase core enzyme binding [GO:0043175]; RNA polymerase II CTD heptapeptide repeat phosphatase activity [GO:0008420]; dephosphorylation of RNA polymerase II C-terminal domain [GO:0070940]	dephosphorylation of RNA polymerase II C-terminal domain [GO:0070940]	-	RNA polymerase II CTD heptapeptide repeat phosphatase activity [GO:0008420]; RNA polymerase core enzyme binding [GO:0043175]	K20827;	mtm:MYCTH_2310220;	Ribosome;
TRINITY_DN7935_c3_g2_i1	1	0	1786	1757	1000.7	0.437477	2000.97	4573.89	12.1592	0.000599074	0.00236651	Q2H8Y2	XP_001229838.1	Smr domain-containing protein	CHGG_03322	Chaetomium globosum (strain ATCC 6205 / CBS 148.51 / DSM 1962 / NBRC 6347 / NRRL 1970) (Soil fungus)	-	-	-	-	-	-	-	-	-	-	-
TRINITY_DN7041_c1_g2_i2	0	2	3636	3559	2032.12	0.886922	4063.35	4581.41	12.1616	0.00041269	0.00193219	G2QSA6	XP_003650631.1	PAN2-PAN3 deadenylation complex catalytic subunit PAN2 (EC 3.1.13.4) (PAB1P-dependent poly(A)-specific ribonuclease) (Poly(A)-nuclease deadenylation complex subunit 2) (PAN deadenylation complex subunit 2)	PAN2 THITE_2110294	Thielavia terrestris (strain ATCC 38088 / NRRL 8126) (Acremonium alabamense)	3.1.13.4	-	-	GO:0000289; GO:0003676; GO:0004535; GO:0006397; GO:0031251; GO:0046872	PAN complex [GO:0031251]; metal ion binding [GO:0046872]; nucleic acid binding [GO:0003676]; poly(A)-specific ribonuclease activity [GO:0004535]; mRNA processing [GO:0006397]; nuclear-transcribed mRNA poly(A) tail shortening [GO:0000289]	mRNA processing [GO:0006397]; nuclear-transcribed mRNA poly(A) tail shortening [GO:0000289]	PAN complex [GO:0031251]	metal ion binding [GO:0046872]; nucleic acid binding [GO:0003676]; poly(A)-specific ribonuclease activity [GO:0004535]	K12571;	ttt:THITE_2110294;	RNA degradation;
TRINITY_DN4185_c0_g1_i2	0	2	3526	3702	2042.48	0.886922	4084.07	4604.77	12.1689	0.000410335	0.00192675	G2Q7J0	XP_003662148.1	SMI1_KNR4 domain-containing protein	MYCTH_2302376	Myceliophthora thermophila (strain ATCC 42464 / BCRC 31852 / DSM 1799) (Sporotrichum thermophile)	-	-	-	GO:0042546	cell wall biogenesis [GO:0042546]	cell wall biogenesis [GO:0042546]	-	-	-	mtm:MYCTH_2302376;	-
TRINITY_DN7918_c3_g4_i1	2	6	14594	14417	8194.25	3.53572	16385	4634.13	12.1781	0.000185138	0.00140096	G2Q6U3	XP_003659166.1	Phosphoacetylglucosamine mutase (PAGM) (EC 5.4.2.3) (Acetylglucosamine phosphomutase) (N-acetylglucosamine-phosphate mutase)	MYCTH_76680	Myceliophthora thermophila (strain ATCC 42464 / BCRC 31852 / DSM 1799) (Sporotrichum thermophile)	5.4.2.3	PATHWAY: Nucleotide-sugar biosynthesis; UDP-N-acetyl-alpha-D-glucosamine biosynthesis; N-acetyl-alpha-D-glucosamine 1-phosphate from alpha-D-glucosamine 6-phosphate (route I): step 2/2. {ECO:0000256|PIRNR:PIRNR016408}.	UPA00113;UER00530	GO:0000287; GO:0004610; GO:0005975; GO:0006048	magnesium ion binding [GO:0000287]; phosphoacetylglucosamine mutase activity [GO:0004610]; carbohydrate metabolic process [GO:0005975]; UDP-N-acetylglucosamine biosynthetic process [GO:0006048]	UDP-N-acetylglucosamine biosynthetic process [GO:0006048]; carbohydrate metabolic process [GO:0005975]	-	magnesium ion binding [GO:0000287]; phosphoacetylglucosamine mutase activity [GO:0004610]	K01836;	mtm:MYCTH_76680;	Metabolic pathways; Biosynthesis of antibiotics; Amino sugar and nucleotide sugar metabolism;
TRINITY_DN7431_c3_g2_i1	2	0	3609	3587	2032.62	0.874954	4064.37	4645.24	12.1815	0.00041262	0.00193216	G2Q883	XP_003661431.1	Glutamine amidotransferase type-2 domain-containing protein	MYCTH_2300796	Myceliophthora thermophila (strain ATCC 42464 / BCRC 31852 / DSM 1799) (Sporotrichum thermophile)	-	-	-	-	-	-	-	-	K18802;	mtm:MYCTH_2300796;	-
TRINITY_DN7707_c2_g1_i3	6	2	14278	14638	8169.62	3.51178	16335.7	4651.69	12.1835	0.000186107	0.00140329	Q2H217	XP_001223393.1	Uncharacterized protein	CHGG_04179	Chaetomium globosum (strain ATCC 6205 / CBS 148.51 / DSM 1962 / NBRC 6347 / NRRL 1970) (Soil fungus)	-	-	-	GO:0000902; GO:0035091	phosphatidylinositol binding [GO:0035091]; cell morphogenesis [GO:0000902]	cell morphogenesis [GO:0000902]	-	phosphatidylinositol binding [GO:0035091]	K11237	-	MAPK signaling pathway - yeast;
TRINITY_DN1774_c0_g1_i1	1	0	1840	1794	1026.33	0.437477	2052.23	4691.06	12.1957	0.000583886	0.00233045	Q2H4V5	XP_001222405.1	Uncharacterized protein	CHGG_06310	Chaetomium globosum (strain ATCC 6205 / CBS 148.51 / DSM 1962 / NBRC 6347 / NRRL 1970) (Soil fungus)	-	-	-	GO:0005507; GO:0005743; GO:0006825; GO:0006878; GO:0008535	mitochondrial inner membrane [GO:0005743]; copper ion binding [GO:0005507]; cellular copper ion homeostasis [GO:0006878]; copper ion transport [GO:0006825]; respiratory chain complex IV assembly [GO:0008535]	cellular copper ion homeostasis [GO:0006878]; copper ion transport [GO:0006825]; respiratory chain complex IV assembly [GO:0008535]	mitochondrial inner membrane [GO:0005743]	copper ion binding [GO:0005507]	K07152	-	-
TRINITY_DN6447_c0_g1_i2	2	0	3638	3630	2053.01	0.874954	4105.15	4691.85	12.1959	0.000407485	0.00192102	Q2HG24	XP_001220051.1	Uncharacterized protein	CHGG_00830	Chaetomium globosum (strain ATCC 6205 / CBS 148.51 / DSM 1962 / NBRC 6347 / NRRL 1970) (Soil fungus)	-	-	-	GO:0016021	integral component of membrane [GO:0016021]	-	integral component of membrane [GO:0016021]	-	-	-	-
TRINITY_DN7915_c4_g6_i1	2	0	3639	3645	2057.59	0.874954	4114.31	4702.31	12.1992	0.000406358	0.00191718	G2QAD3	XP_003661928.1	Lipoxygenase domain-containing protein	MYCTH_100489	Myceliophthora thermophila (strain ATCC 42464 / BCRC 31852 / DSM 1799) (Sporotrichum thermophile)	-	-	-	GO:0016702; GO:0046872	metal ion binding [GO:0046872]; oxidoreductase activity, acting on single donors with incorporation of molecular oxygen, incorporation of two atoms of oxygen [GO:0016702]	-	-	metal ion binding [GO:0046872]; oxidoreductase activity, acting on single donors with incorporation of molecular oxygen, incorporation of two atoms of oxygen [GO:0016702]	-	mtm:MYCTH_100489;	-
TRINITY_DN4784_c0_g1_i2	0	1	1865	1846	1048.19	0.443461	2095.95	4726.34	12.2065	0.000571584	0.00230665	-	-	-	-	-	-	-	-	-	-	-	-	-	-	-	-
TRINITY_DN16880_c0_g1_i1	0	2	3828	3615	2101.6	0.886922	4202.32	4738.09	12.2101	0.000395416	0.00189028	A0A084GBM5	XP_016644536.1	Uncharacterized protein	SAPIO_CDS2831	Scedosporium apiospermum	-	-	-	-	-	-	-	-	-	-	-
TRINITY_DN7361_c4_g7_i2	0	2	3792	3675	2108.77	0.886922	4216.66	4754.26	12.215	0.000393811	0.00188643	G2Q5Z7	XP_003659919.1	Uncharacterized protein	MYCTH_2297483	Myceliophthora thermophila (strain ATCC 42464 / BCRC 31852 / DSM 1799) (Sporotrichum thermophile)	-	-	-	-	-	-	-	-	-	mtm:MYCTH_2297483;	-
TRINITY_DN6374_c0_g1_i2	1	0	1943	1819	1062.16	0.437477	2123.89	4854.86	12.2452	0.000563604	0.00228699	A0A175W836	KXX79807.1	Superoxide dismutase 1 copper chaperone	MMYC01_203316	Madurella mycetomatis	-	-	-	GO:0005634; GO:0005743; GO:0005829; GO:0006801; GO:0015680; GO:0016532; GO:0030001	cytosol [GO:0005829]; mitochondrial inner membrane [GO:0005743]; nucleus [GO:0005634]; superoxide dismutase copper chaperone activity [GO:0016532]; metal ion transport [GO:0030001]; protein maturation by copper ion transfer [GO:0015680]; superoxide metabolic process [GO:0006801]	metal ion transport [GO:0030001]; protein maturation by copper ion transfer [GO:0015680]; superoxide metabolic process [GO:0006801]	cytosol [GO:0005829]; mitochondrial inner membrane [GO:0005743]; nucleus [GO:0005634]	superoxide dismutase copper chaperone activity [GO:0016532]	K04569	-	-
TRINITY_DN5874_c0_g1_i2	0	1	1924	1890	1077.22	0.443461	2154	4857.25	12.2459	0.000555788	0.00226828	G2RE04	XP_003657223.1	Uncharacterized protein	THITE_2122730	Thielavia terrestris (strain ATCC 38088 / NRRL 8126) (Acremonium alabamense)	-	-	-	-	-	-	-	-	-	ttt:THITE_2122730;	-
TRINITY_DN7442_c0_g3_i1	2	0	3751	3799	2132.89	0.874954	4264.9	4874.43	12.251	0.000388336	0.00186926	G2QDT9	XP_003662793.1	Uncharacterized protein	MYCTH_2303821	Myceliophthora thermophila (strain ATCC 42464 / BCRC 31852 / DSM 1799) (Sporotrichum thermophile)	-	-	-	GO:0003677; GO:0005524; GO:0006289; GO:0006367; GO:0016787	ATP binding [GO:0005524]; DNA binding [GO:0003677]; hydrolase activity [GO:0016787]; nucleotide-excision repair [GO:0006289]; transcription initiation from RNA polymerase II promoter [GO:0006367]	nucleotide-excision repair [GO:0006289]; transcription initiation from RNA polymerase II promoter [GO:0006367]	-	ATP binding [GO:0005524]; DNA binding [GO:0003677]; hydrolase activity [GO:0016787]	K10843;	mtm:MYCTH_2303821;	Basal transcription factors; Nucleotide excision repair;
TRINITY_DN7562_c3_g4_i1	2	0	3808	3748	2134.14	0.874954	4267.4	4877.29	12.2519	0.00038794	0.00186852	G2QKF2	XP_003665303.1	Uncharacterized protein	MYCTH_2308880	Myceliophthora thermophila (strain ATCC 42464 / BCRC 31852 / DSM 1799) (Sporotrichum thermophile)	-	-	-	GO:0005524	ATP binding [GO:0005524]	-	-	ATP binding [GO:0005524]	K11681;	mtm:MYCTH_2308880;	-
TRINITY_DN8058_c2_g2_i1	2	0	3907	3703	2148.8	0.874954	4296.72	4910.79	12.2617	0.00038444	0.00185902	Q2HB81	XP_001229039.1	NDT80 domain-containing protein	CHGG_02523	Chaetomium globosum (strain ATCC 6205 / CBS 148.51 / DSM 1962 / NBRC 6347 / NRRL 1970) (Soil fungus)	-	-	-	GO:0003677; GO:0003700	DNA binding [GO:0003677]; DNA-binding transcription factor activity [GO:0003700]	-	-	DNA binding [GO:0003677]; DNA-binding transcription factor activity [GO:0003700]	-	-	-
TRINITY_DN7686_c0_g7_i1	0	1	1902	1953	1089.15	0.443461	2177.86	4911.05	12.2618	0.000549763	0.0022563	Q2HDU0	XP_001220835.1	GH16 domain-containing protein	CHGG_01614	Chaetomium globosum (strain ATCC 6205 / CBS 148.51 / DSM 1962 / NBRC 6347 / NRRL 1970) (Soil fungus)	-	-	-	GO:0004553; GO:0005975	hydrolase activity, hydrolyzing O-glycosyl compounds [GO:0004553]; carbohydrate metabolic process [GO:0005975]	carbohydrate metabolic process [GO:0005975]	-	hydrolase activity, hydrolyzing O-glycosyl compounds [GO:0004553]	-	-	-
TRINITY_DN8036_c2_g7_i1	0	1	1981	1880	1090.22	0.443461	2180	4915.87	12.2632	0.000548794	0.00225384	Q2H503	XP_001222357.1	Uncharacterized protein	CHGG_06262	Chaetomium globosum (strain ATCC 6205 / CBS 148.51 / DSM 1962 / NBRC 6347 / NRRL 1970) (Soil fungus)	-	-	-	GO:0005789; GO:0006888; GO:0016021	endoplasmic reticulum membrane [GO:0005789]; integral component of membrane [GO:0016021]; endoplasmic reticulum to Golgi vesicle-mediated transport [GO:0006888]	endoplasmic reticulum to Golgi vesicle-mediated transport [GO:0006888]	endoplasmic reticulum membrane [GO:0005789]; integral component of membrane [GO:0016021]	-	K20362	-	-
TRINITY_DN7617_c0_g2_i4	2	0	3815	3810	2153.85	0.874954	4306.83	4922.35	12.2651	0.000383485	0.00185728	Q2GVW0	XP_001225550.1	Uncharacterized protein	CHGG_07894	Chaetomium globosum (strain ATCC 6205 / CBS 148.51 / DSM 1962 / NBRC 6347 / NRRL 1970) (Soil fungus)	-	-	-	GO:0016021	integral component of membrane [GO:0016021]	-	integral component of membrane [GO:0016021]	-	-	-	-
TRINITY_DN7568_c2_g13_i1	3	2	9621	9560	5417.9	2.19935	10833.6	4925.81	12.2661	0.000224518	0.00149656	G2QLR0	XP_003666135.1	Cytochrome b-c1 complex subunit Rieske, mitochondrial (EC 7.1.1.8)	MYCTH_2316294	Myceliophthora thermophila (strain ATCC 42464 / BCRC 31852 / DSM 1799) (Sporotrichum thermophile)	7.1.1.8	-	-	GO:0005743; GO:0008121; GO:0051537; GO:0070469	mitochondrial inner membrane [GO:0005743]; respirasome [GO:0070469]; 2 iron, 2 sulfur cluster binding [GO:0051537]; ubiquinol-cytochrome-c reductase activity [GO:0008121]	-	mitochondrial inner membrane [GO:0005743]; respirasome [GO:0070469]	2 iron, 2 sulfur cluster binding [GO:0051537]; ubiquinol-cytochrome-c reductase activity [GO:0008121]	K00411;	mtm:MYCTH_2316294;	Metabolic pathways; Oxidative phosphorylation; Two-component system; Thermogenesis;
TRINITY_DN7776_c2_g3_i2	4	4	15406	15460	8719.08	3.52375	17434.6	4947.75	12.2726	0.000167457	0.00134743	N4V3F2	ENH81919.1	Protein phosphatase	Cob_09565	Colletotrichum orbiculare (strain 104-T / ATCC 96160 / CBS 514.97 / LARS 414 / MAFF 240422) (Cucumber anthracnose fungus) (Colletotrichum lagenarium)	-	-	-	GO:0004722; GO:0046872	metal ion binding [GO:0046872]; protein serine/threonine phosphatase activity [GO:0004722]	-	-	metal ion binding [GO:0046872]; protein serine/threonine phosphatase activity [GO:0004722]	K14803	-	-
TRINITY_DN7495_c1_g2_i1	0	2	3954	3889	2215.18	0.886922	4429.47	4994.2	12.286	0.000369934	0.00183044	Q2H6K6	XP_001221804.1	Uncharacterized protein	CHGG_05709	Chaetomium globosum (strain ATCC 6205 / CBS 148.51 / DSM 1962 / NBRC 6347 / NRRL 1970) (Soil fungus)	-	-	-	GO:0000398; GO:0003723	RNA binding [GO:0003723]; mRNA splicing, via spliceosome [GO:0000398]	mRNA splicing, via spliceosome [GO:0000398]	-	RNA binding [GO:0003723]	-	-	-
TRINITY_DN7391_c0_g1_i1	0	1	2087	1910	1128.32	0.443461	2256.19	5087.69	12.3128	0.000529454	0.00220692	Q2GS94	XP_001227087.1	Uncharacterized protein	CHGG_09160	Chaetomium globosum (strain ATCC 6205 / CBS 148.51 / DSM 1962 / NBRC 6347 / NRRL 1970) (Soil fungus)	-	-	-	GO:0003676	nucleic acid binding [GO:0003676]	-	-	nucleic acid binding [GO:0003676]	-	-	-
[truncated: 6,377 more rows]

## Sheet: Cg2control_Cg2BS112.down reg pv
Unigenes	Cg2control_1	Cg2control_2	Cg2_BS112_1	Cg2_BS112_2	normalised_count	normalised_count_Cg2control	normalised_count_Cg2BS112	foldChange	log2FoldChange	pval	padj	Entry	IDs	Protein names	Gene names	Organism	EC number	Pathway	Cross-reference (UniPathway)	Gene ontology IDs	Gene ontology (GO)	Gene ontology (biological process)	Gene ontology (cellular component)	Gene ontology (molecular function)	Cross-reference (KO)	Cross-reference (KEGG)	KEGG-pathways
[truncated: 7,145 more rows]
