# Supplementary material for: Transcriptome Profiling Provides Insights Into Potential Antagonistic Mechanisms Involved in Chaetomium globosum Against Bipolaris sorokiniana
Source: Front Microbiol. 2020 Dec 7;11:578115. doi: 10.3389/fmicb.2020.578115 (PMC7750538; doi:10.3389/fmicb.2020.578115)
Supplement: Supplementary Table 11 — Validation of 20 selected antagonistic related genes through qRT-PCR. [file Table_11.XLSX]

## Sheet: Sheet1
Supplementary Table S11 Validation of 20 selected antagonistic related genes THROUGH qRT PCR
		R1	R2	R3	Mean value of triplicates (Target)	S.E	Mean value of triplicates (NTC)	GAPDH Mean value of triplicates	NTC	N. Value (∆Ct)	NTC N. Value (∆Ct)	∆∆Ct	RQ(2^-∆∆Ct)	RNA Seq FPKM value
P1 (Protease)														238822										P1
	P1/C1	22.36	23.06	22.26	22.56	0.252	25.5984	25.69	31.72	-3.13	-6.1216	2.9916	0.12573									Cg2 Control	1.11	3.9	2.19
	P1/C2	22.72	22.02	22.82	22.52	0.252	25.5984	27.8	31.72	-5.28	-6.1216	0.8416	0.558024									Cg2-BS112	2.14	7.74	5.24
	P1/C3	20.62	21.62	21.12	21.12	0.289	25.5984	26.74	31.72	-5.62	-6.1216	0.5016	0.706323
	P1/I1	18.48	19.68	18.78	18.98	0.361	25.5984	26.58	31.72	-7.6	-6.1216	-1.4784	2.7864
	P1/I2	18.95	20.15	19.25	19.45	0.361	25.5984	28.75	31.72	-9.3	-6.1216	-3.1784	9.05303
	P1/I3	20.51	19.51	20.01	20.01	0.289	25.5984	27.98	31.72	-7.97	-6.1216	-1.8484	3.60101
P2 (Fe2OG dioxygenase domain-containing protein)														57494
	C1	22.71	21.71	22.21	22.21	0.289	26.65	25.69	31.72	-3.48	-5.07	1.59	0.332171											P2
	I1	19.47	20.47	19.97	19.97	0.289	26.65	26.58	31.72	-6.61	-5.07	-1.54	2.90795										4 D	8 D	12D
	C2	22.18	21.48	22.28	21.98	0.252	26.65	27.8	31.72	-5.82	-5.07	-0.75	1.68179									Cg2 Control	0.332171	1.68179	0.123279
	I2	20.19	21.19	20.69	20.69	0.289	26.65	28.75	31.72	-8.06	-5.07	-2.99	7.94474									Cg2-BS112	2.90795	7.94474	3.41054
	C3	24.19	25.39	24.49	24.69	0.361	26.65	26.74	31.72	-2.05	-5.07	3.02	0.123279
	I3	21.64	20.64	21.14	21.14	0.289	26.65	27.98	31.72	-6.84	-5.07	-1.77	3.41054
P3 (Cyanate hydratase (Cyanase)														204647
	P3/C1	24.442	23.742	24.542	24.242	0.252	28.55	25.69	31.72	-1.448	-3.17	1.722	0.303128											P3
	P3/I1	22.754	23.754	23.254	23.254	0.289	28.55	26.58	31.72	-3.326	-3.17	-0.156	1.11419										4 D	8 D	12D
	P3/C2	23.965	25.165	24.265	24.465	0.36	28.55	27.8	31.72	-3.335	-3.17	-0.165	1.12117									Cg2 Control	0.303128	1.12117	2.30537
	P3/I2	22.645	21.645	22.145	22.145	0.289	28.55	28.75	31.72	-6.605	-3.17	-3.435	10.8153									Cg2-BS112	1.11419	10.8153	5.10532
	P3/C3	22.165	22.865	22.065	22.365	0.252	28.55	26.74	31.72	-4.375	-3.17	-1.205	2.30537
	P3/I3	22.658	21.958	22.758	22.458	0.252	28.55	27.98	31.72	-5.522	-3.17	-2.352	5.10532											P4
P4 (alpha-1,2-Mannosidase (EC 3.2.1.-)														192715									4 D	8 D	12D
	P4/C1	24.847	24.147	24.947	24.647	0.252	30.247	25.69	31.72	-1.043	-1.473	0.43	0.742262									BS112 Control	0.658383	0.756808	0.971307
	P4/I1	22.394	23.394	22.894	22.894	0.289	30.247	26.58	31.72	-3.686	-1.473	-2.213	4.63638									Cg2 Control	0.742262	1.82893	1.29774
	P4/C2	24.956	26.156	25.256	25.456	0.361	30.247	27.8	31.72	-2.344	-1.473	-0.871	1.82893
	P4/I2	24.987	23.987	24.487	24.487	0.289	30.247	28.75	31.72	-4.263	-1.473	-2.79	6.9163
	P4/C3	24.691	25.391	24.591	24.891	0.252	30.247	26.74	31.72	-1.849	-1.473	-0.376	1.29774
	P4/I3	24.387	23.687	24.487	24.187	0.252	30.247	27.98	31.72	-3.793	-1.473	-2.32	4.99332
P5 (Phosphoribosylaminoimidazole carboxylase (EC 4.1.1.21))														143634
	C1	22.41	21.71	22.51	22.21	0.252	27.712	25.69	31.72	-3.48	-4.008	0.528	0.693515											P5
	I1	21.956	22.956	22.456	22.456	0.289	27.712	26.58	31.72	-4.124	-4.008	-0.116	1.08373										4 D	8 D	12D
	C2	23.01	24.21	23.31	23.51	0.361	27.712	27.8	31.72	-4.29	-4.008	-0.282	1.21588									Cg2 Control	0.693515	1.21588	2.0195
	I2	22.956	21.956	22.456	22.456	0.289	27.712	28.75	31.72	-6.294	-4.008	-2.286	4.87702									Cg2-BS112	1.08373	4.87702	6.59787
	C3	21.518	22.218	21.418	21.718	0.252	27.712	26.74	31.72	-5.022	-4.008	-1.014	2.0195
	I3	21.45	20.75	21.55	21.25	0.252	27.712	27.98	31.72	-6.73	-4.008	-2.722	6.59787
P6 (Carboxylic ester hydrolase (EC 3.1.1.-)														121382										P6
	P6/C1	22.578	21.578	22.078	22.078	0.289	26.485	25.69	31.72	-3.612	-5.235	1.623	0.32466										4 D	8 D	12D
	P6/I1	19.517	20.517	20.017	20.017	0.289	26.485	26.58	31.72	-6.563	-5.235	-1.328	2.51054									BS112 Control	0.00104376	0.737135	0.976032
	P6/C2	23.54	22.84	23.64	23.34	0.252	26.485	27.8	31.72	-4.46	-5.235	0.775	0.584389									Cg2-BS112	2.51054	10.9283	5.64119
	P6/I2	19.565	20.565	20.065	20.065	0.289	26.485	28.75	31.72	-8.685	-5.235	-3.45	10.9283
	P6/C3	20.41	21.61	20.71	20.91	0.361	26.485	26.74	31.72	-5.83	-5.235	-0.595	1.51047
	P6/I3	20.749	19.749	20.249	20.249	0.289	26.485	27.98	31.72	-7.731	-5.235	-2.496	5.64119
P7 (ABC transporter-like protein)														110349										P7
	C1	23.784	22.784	23.284	23.284	0.289	29.146	25.69	31.72	-2.406	-2.574	0.168	0.890076										4 D	8 D	12D
	I1	22.381	23.381	22.881	22.881		29.146	26.58	31.72	-3.699	-2.574	-1.125	2.18102
	C2	24.616	23.916	24.716	24.416	0.252	29.146	27.8	31.72	-3.384	-2.574	-0.81	1.75321									Cg2-BS112	2.18102	8.11168	5.25503
	I2	22.656	23.656	23.156	23.156	0.289	29.146	28.75	31.72	-5.594	-2.574	-3.02	8.11168
	C3	22.62	23.82	22.92	23.12	0.361	29.146	26.74	31.72	-3.62	-2.574	-1.046	2.0648
	I3	23.5123	22.5123	23.0123	23.0123	0.289	29.146	27.98	31.72	-4.9677	-2.574	-2.3937	5.25503											P8
P8 (Mannitol-1-phosphate 5-dehydrogenase (M1PDH)														97159.7									4 D	8 D	12D
	P8/C1	25.055	24.055	24.555	24.555	0.289	28.944	25.69	31.72	-1.135	-2.776	1.641	0.320634									BS112 Control	0.0250161	0.606677	1.04754
	P8/I1	22.185	23.185	22.685	22.685	0.289	28.944	26.58	31.72	-3.895	-2.776	-1.119	2.17196									Cg2 Control	0.320634	1.36604	1.33607
	P8/C2	24.774	24.074	24.874	24.574	0.252	28.944	27.8	31.72	-3.226	-2.776	-0.45	1.36604
	P8/I2	22.458	23.458	22.958	22.958	0.289	28.944	28.75	31.72	-5.792	-2.776	-3.016	8.08922
	P8/C3	23.046	24.246	23.346	23.546	0.361	28.944	26.74	31.72	-3.194	-2.776	-0.418	1.33607
	P8/I3	23.054	22.054	22.554	22.554	0.289	28.944	27.98	31.72	-5.426	-2.776	-2.65	6.27667											P9
P9 ( Glycosidase (EC 3.2.-.-)														66789.3									4 D	8 D	12D
	C1	22.07	21.07	21.57	21.57	0.289	26.281	25.69	31.72	-4.12	-5.439	1.319	0.400813									BS112 Control	0.0421302	0.0461029	0.233258
	I1	23.3	24.3	23.8	23.8	0.289	26.281	26.58	31.72	-2.78	-5.439	2.659	0.158329									Cg2 Control	0.400813	1.87254	0.418994
	C2	21.656	20.956	21.756	21.456	0.252	26.281	27.8	31.72	-6.344	-5.439	-0.905	1.87254
	I2	19.8	20.8	20.3	20.3	0.289	26.281	28.75	31.72	-8.45	-5.439	-3.011	8.06123
	C3	22.056	23.256	22.356	22.556	0.361	26.281	26.74	31.72	-4.184	-5.439	1.255	0.418994
	I3	21.061	20.061	20.561	20.561	0.289	26.281	27.98	31.72	-7.419	-5.439	-1.98	3.94493											P10
P10 (Catalase-peroxidase (CP) (Peroxidase/catalase))														66789.3									4 D	8 D	12D
	C1	24.251	23.551	24.351	24.051	0.252	28.582	25.69	31.72	-1.639	-3.138	1.499	0.353799									BS112 Control	0.160317	0.560972	0.714992
	I1	21.53	22.53	22.03	22.03	0.289	28.582	26.58	31.72	-4.55	-3.138	-1.412	2.66106									Cg2 Control	0.353799	2.68143	1.11806
	C2	22.739	23.939	23.039	23.239	0.361	28.582	27.8	31.72	-4.561	-3.138	-1.423	2.68143
	I2	23.481	22.481	22.981	22.981	0.289	28.582	28.75	31.72	-5.769	-3.138	-2.631	6.19455
	C3	23.241	23.941	23.141	23.441	0.252	28.582	26.74	31.72	-3.299	-3.138	-0.161	1.11806											P11
	I3	21.859	21.159	21.959	21.659	0.252	28.582	27.98	31.72	-6.321	-3.138	-3.183	9.08194										4 D	8 D	12D
P11 (MFS domain-containing protein )														57494								BS112 Control	0.103306	0.140146	0.241484
	P11/C1	24.24	23.54	24.34	24.04	0.252	30.56	25.69	31.72	-1.65	-1.16	-0.49	1.40444									Cg2 Control	1.40444	2.75108	1.37078
	P11/I1	23.856	24.856	24.356	24.356	0.289	30.56	26.58	31.72	-2.224	-1.16	-1.064	2.09072									Cg2*BS112	2.09072	11.8269	8.17376
	P11/C2	24.68	25.88	24.98	25.18	0.361	30.56	27.8	31.72	-2.62	-1.16	-1.46	2.75108
	P11/I2	24.526	23.526	24.026	24.026	0.289	30.56	28.75	31.72	-4.724	-1.16	-3.564	11.8269
	P11/C3	24.925	25.625	24.825	25.125	0.252	30.56	26.74	31.72	-1.615	-1.16	-0.455	1.37078											P12
	P11/I3	23.989	23.289	24.089	23.789	0.252	30.56	27.98	31.72	-4.191	-1.16	-3.031	8.17376										4 D	8 D	12D
P12 (Superoxide dismutase (EC 1.15.1.1)														61076.5								BS112 Control	0.51943	0.584389	2.06337
	C1	26.115	25.115	25.615	25.615	0.289	31.205	25.69	31.72	-0.075	-0.515	0.44	0.737135									Cg2 Control	0.737135	1.337	1.02456
	I1	25.22	26.22	25.72	25.72	0.289	31.205	26.58	31.72	-0.86	-0.515	-0.345	1.27015									Cg2-BS112	1.27015	9.49389	7.06162
	C2	27.066	26.366	27.166	26.866	0.252	31.205	27.8	31.72	-0.934	-0.515	-0.419	1.337
	I2	24.488	25.488	24.988	24.988	0.289	31.205	28.75	31.72	-3.762	-0.515	-3.247	9.49389
	C3	25.69	26.89	25.99	26.19	0.361	31.205	26.74	31.72	-0.55	-0.515	-0.035	1.02456										4 D	8 D	12D
	I3	25.145	24.145	24.645	24.645	0.289	31.205	27.98	31.72	-3.335	-0.515	-2.82	7.06162									BS112 Control	0.107321	0.249827	1.07103
P13 ( Metalloprotease)														55706.5								Cg2 Control	0.45376	1.85961	1.20999
	C1	26.49	25.49	25.99	25.99	0.289	30.88	25.69	31.72	0.3	-0.84	1.14	0.45376									Cg2-BS112	2.6666	8.33395	3.90413
	I1	23.825	24.825	24.325	24.325	0.289	30.88	26.58	31.72	-2.255	-0.84	-1.415	2.6666
	C2	26.265	25.565	26.365	26.065	0.252	30.88	27.8	31.72	-1.735	-0.84	-0.895	1.85961
	I2	24.351	25.351	24.851	24.851	0.289	30.88	28.75	31.72	-3.899	-0.84	-3.059	8.33395
	C3	25.125	26.325	25.425	25.625	0.361	30.88	26.74	31.72	-1.115	-0.84	-0.275	1.20999										4 D	8 D	12D
	I3	25.675	24.675	25.175	25.175	0.289	30.88	27.98	31.72	-2.805	-0.84	-1.965	3.90413									BS112 Control	0.119908	0.293615	0.288371
P14 (Alpha-1,4 glucan phosphorylase (EC 2.4.1.1)														50977.5								Cg2 Control	0.861546	2.09217	2.08147
	P14/C1	25.735	24.735	25.235	25.235	0.289	31.05	25.69	31.72	-0.455	-0.67	0.215	0.861546									Cg2-BS112	1.90528	8.3861	3.54062
	P14/I1	24.48	25.48	24.98	24.98	0.289	31.05	26.58	31.72	-1.6	-0.67	-0.93	1.90528
	P14/C2	26.265	25.565	26.365	26.065	0.252	31.05	27.8	31.72	-1.735	-0.67	-1.065	2.09217
	P14/I2	24.512	25.512	25.012	25.012	0.289	31.05	28.75	31.72	-3.738	-0.67	-3.068	8.3861
	P14/C3	24.5124	25.7124	24.8124	25.0124	0.361	31.05	26.74	31.72	-1.7276	-0.67	-1.0576	2.08147										4 D	8 D	12D
	P14/I3	25.986	24.986	25.486	25.486	0.289	31.05	27.98	31.72	-2.494	-0.67	-1.824	3.54062									BS112 Control	0.072544	0.136408	0.756808
P15 ( Glutamate decarboxylase (EC 4.1.1.15)														45815.3								Cg2 Control	0.549046	1.00626	1.98343
	C1	24.975	24.275	25.075	24.775	0.252	29.94	25.69	31.72	-0.915	-1.78	0.865	0.549046									Cg2-BS112	1.50004	8.72406	2.92817
	I1	23.715	24.715	24.215	24.215	0.289	29.94	26.58	31.72	-2.365	-1.78	-0.585	1.50004
	C2	25.511	26.711	25.811	26.011	0.361	29.94	27.8	31.72	-1.789	-1.78	-0.009	1.00626
	I2	24.345	23.345	23.845	23.845	0.289	29.94	28.75	31.72	-4.905	-1.78	-3.125	8.72406
	C3	23.772	24.472	23.672	23.972	0.252	29.94	26.74	31.72	-2.768	-1.78	-0.988	1.98343										4 D	8 D	12D
	I3	24.85	24.15	24.95	24.65	0.252	29.94	27.98	31.72	-3.33	-1.78	-1.55	2.92817									BS112 Control	0.0211969	0.128514	0.207906
P16 (p53-like transcription factor (Fragment))														50309.8								Cg2 Control	1.6077	0.641713	0.626332
	C1	25.605	24.605	25.105	25.105	0.289	31.82	25.69	31.72	-0.585	0.1	-0.685	1.6077									Cg2-BS112	8.68183	3.93128	3.61752
	I1	23.062	24.062	23.562	23.562	0.289	31.82	26.58	31.72	-3.018	0.1	-3.118	8.68183
	C2	28.74	28.04	28.84	28.54	0.252	31.82	27.8	31.72	0.74	0.1	0.64	0.641713
	I2	26.375	27.375	26.875	26.875	0.289	31.82	28.75	31.72	-1.875	0.1	-1.975	3.93128
	C3	27.015	28.215	27.315	27.515	0.361	31.82	26.74	31.72	0.775	0.1	0.675	0.626332										4 D	8 D	12D
	I3	26.725	25.725	26.225	26.225	0.289	31.82	27.98	31.72	-1.755	0.1	-1.855	3.61752									BS112 Control	0.377618	0.248273	0.39998
P17 (Protein kinase domain-containing protein)														45726.4								Cg2 Control	0.223756	1.11729	0.685391
	C1	26.89	26.19	26.99	26.69	0.252	30.56	25.69	31.72	1	-1.16	2.16	0.223756									Cg2*BS112	6.89237	5.14439	1.70764
	I1	22.135	23.135	22.635	22.635	0.289	30.56	26.58	31.72	-3.945	-1.16	-2.785	6.89237
	C2	25.98	27.18	26.28	26.48	0.361	30.56	27.8	31.72	-1.32	-1.16	-0.16	1.11729
	I2	25.727	24.727	25.227	25.227		30.56	28.75	31.72	-3.523	-1.16	-2.363	5.14439
	C3	25.925	26.625	25.825	26.125	0.252	30.56	26.74	31.72	-0.615	-1.16	0.545	0.685391
	I3	26.248	25.548	26.348	26.048	0.252	30.56	27.98	31.72	-1.932	-1.16	-0.772	1.70764											P18
P18 (C2H2-type domain-containing protein)														39705.3									4 D	8 D	12D
	C1	25.43	24.73	25.53	25.23	0.252	31.18	25.69	31.72	-0.46	-0.54	0.08	0.946058									BS112 Control	0.03983	0.0219445	0.267943
	I1	23.02	24.02	23.52	23.52	0.289	31.18	26.58	31.72	-3.06	-0.54	-2.52	5.73582									Cg2 Control	0.946058	1.00696	0.959264
	C2	26.75	27.95	27.05	27.25	0.361	31.18	27.8	31.72	-0.55	-0.54	-0.01	1.00696
	I2	26.753	25.753	26.253	26.253	0.289	31.18	28.75	31.72	-2.497	-0.54	-1.957	3.88254
	C3	26.06	26.76	25.96	26.26	0.252	31.18	26.74	31.72	-0.48	-0.54	0.06	0.959264										P19
	I3	26.86	26.16	26.96	26.66	0.252	31.18	27.98	31.72	-1.32	-0.54	-0.78	1.71713										4 D	8 D	12D
P19 (Endo-chitosanase (EC 3.2.1.132)														17177.7								BS112 Control	0.0750502	0.155717	0.840896
	C1	26.123	27.323	26.423	26.623	0.361	32.1	25.69	31.72	0.933	0.38	0.553	0.681601									Cg2 Control	0.681601	1.65634	1.73388
	I1	26.457	27.657	26.757	26.957	0.361	32.1	26.58	31.72	0.377	0.38	-0.003	1.00208									Cg2-BS112	1.00208	8.83972	3.52592
	C2	26.952	27.952	27.452	27.452	0.289	32.1	27.8	31.72	-0.348	0.38	-0.728	1.65634
	I2	25.786	26.486	25.686	25.986	0.252	32.1	28.75	31.72	-2.764	0.38	-3.144	8.83972
	C3	25.826	26.826	26.326	26.326	0.289	32.1	26.74	31.72	-0.414	0.38	-0.794	1.73388											P20
	I3	26.042	27.242	26.342	26.542	0.361	32.1	27.98	31.72	-1.438	0.38	-1.818	3.52592										4 D	8 D	12D
P20 ( Polyketide synthase)														28276								BS112 Control	0.0376293	0.0120068	0.049721
	C1	26.15	25.45	26.25	25.95	0.252	29.43	25.69	31.72	0.26	-2.29	2.55	0.170755									Cg2 Control	0.170755	1.20916	1.39959
	I1	23.625	24.625	24.125	24.125	0.289	29.43	26.58	31.72	-2.455	-2.29	-0.165	1.12117									Cg2-BS112	1.12117	5.04551	9.40873
	C2	24.736	25.936	25.036	25.236	0.361	29.43	27.8	31.72	-2.564	-2.29	-0.274	1.20916
	I2	24.625	23.625	24.125	24.125	0.289	29.43	28.75	31.72	-4.625	-2.29	-2.335	5.04551
	C3	23.765	24.465	23.665	23.965	0.252	29.43	26.74	31.72	-2.775	-2.29	-0.485	1.39959
	I3	22.656	21.956	22.756	22.456	0.252	29.43	27.98	31.72	-5.524	-2.29	-3.234	9.40873
				C.D.	0.835
				SE(m)	0.3
				SE(d)	0.425
				C.V.	2.105
